# Supplementary material for: Hemoadsorption Using CytoSorb® in Patients with Infective Endocarditis: A German-Based Budget Impact Analysis
Source: J Cardiovasc Dev Dis. 2023 Aug 26;10(9):366. doi: 10.3390/jcdd10090366 (PMC10531588; doi:10.3390/jcdd10090366)
Supplement: Supplementary file 1 [file jcdd-10-00366-s001.zip]

Archive with 1 entries (1 files):
- jcdd-2541069-supplementary.xlsm
