# Supplementary material for: Hemoadsorption Using CytoSorb® in Patients with Infective Endocarditis: A German-Based Budget Impact Analysis
Source: J Cardiovasc Dev Dis. 2023 Aug 26;10(9):366. doi: 10.3390/jcdd10090366 (PMC10531588; doi:10.3390/jcdd10090366)
Supplement: Supplementary file 1 [file jcdd-10-00366-s001.zip › jcdd-2541069-supplementary.xlsm]

## Sheet: Introduction
	Hemoadsorption using CytoSorb in Patients with Infective Endocarditis: A German-based budget impact analysis
	Summary
	This analysis estimates the budget impact of adopting CytoSorb as an adjuvant therapy for CPB surgery for cardiac surgery patients with proven acute infective endocarditis obtaining valve replacement in a German hospital setting. It is based on data from a consecutive case series* of 39 patients that received treatment with CytoSorb and that were compared to a historical cohort of 28 patients pat…
	The analysis allows to insect results for treamtent of a single patient and for treatment of multiple patients. In our study, we estimated 550 patients eligible for treatment annually in the whole German system, based on data on volumes of care (including diagnosis cose, DRG cases and procedures) collected from all German hospitals by the German Federal Statistical Office (Destatis) and the Germa…
	The analysis is based on costs and savings derived from the assumption that there are differences in ICU length of stay (LoS). Despite the low number of observations and the existence of studies reporting results with different implications in terms of ICU stay, this model aims at presenting a theoretical investigation on the potential impact of the therapy, assuming a positive impact on resource…
	Instructions
	Basic use
	The "Dashboard" sheet is where all manipulation of the model takes place and summary results are displayed
			In the Dashboard, the yellow cells under "Parameters" can be updated.
			Grey cells update automatically and cannot be modified
			Green cells show results and cannot be modified
	The "Restore values" button will restore the parameters to the predefined values
	Advanced use
	The "Results_detailed" sheet displays sensitivity analysis results and allows for more detailed analysis
	The "Bootstrap" button will rerun the bootstrap analysis, this might slightly alter the results
	Once the parameters are updated by the user, the "Simulation" button will update the probabilistic analysis
	The "Update tornado chart" button will update the one way scenario analysis
	Other sheets do not need to be interacted with
	To start using the model, click on the "START" button
	Contact
	CytoSorbents Europe GmbH
	Müggelseedamm 131, 12587 Berlin. Germany
	Phone: +493065499145
	Mail: support@cytosorbents.com
	References
	Sources of efficacy of CytoSorb
	ICU length of stay			*Traeger, K.; Skrabal, C.; Fischer, G.; Datzmann, T.; Schroeder, J.; Fritzler, D.; Hartmann, J.; Liebold, A.; Reinelt, H. Hemoadsorption treatment of patients with acute infective endocarditis during surgery with cardiopulmonary bypass - a case series. Int J Artif Organs 2017, 40, 240-249, doi:10.5301/ijao.5000583.
	Sources of cost
	Cost of ICU			Martin, J.; Neurohr, C.; Bauer, M.; Weiss, M.; Schleppers, A. [Cost of intensive care in a German hospital: cost-unit accounting based on the InEK matrix]. Anaesthesist 2008, 57, 505-512, doi:10.1007/s00101-008-1353-7.
	Cost of CytoSorb			CytoSorbents Europe GmbH
	Cost of personnel			Medical controlling Department, University of Essen
	Health inflation index			Destatis. Consumer price index for Germany (2015=100). Division 06 Health
	Confidential use; Copyright CytoSorbents Europe GmbH

## Sheet: Dashboard
																																															CytoSorb CPB kit	1	1284.01
		Parameters
		Device costs	number	unit cost	sum
		CytoSorb CPB kit	1	1284.01	1284.01		Number of patients	550
																																																Total
																																															Personnel cost	min	€/min
																																															Installation	30	1
			Total		1284.01																																										Control	15	1
		Personnel cost	min	€/min	sum																																										Removal	15	1
		Installation	30	1	30																																											Total
		Control	15	1	15
		Removal	15	1	15																																										Infrastructure surcharge
			Total		60																																											Total
		Infrastructure surcharge			0.12																																										Average daily cost of ICU
			Total		1505.29
																																															Device specific reimbursement
		Average daily cost of ICU			1637
		Device specific reimbursement			1505.29																																										1637
		DRG description
																																															1505.29
		Results
		Per patient				Total	(550	patients)
		Average ICU days saved per patient		2.3235		Total ICU days saved		1277.92
		Average saving per patient (no reimbursement)		2298.28		Total savings (no reimbursement)		1.26405e+06
		Average saving per patient (with device reimb.)		3803.57		Total savings (incl. reimbursement)		2.09196e+06
		Sources
		For ICU length of stay	Träger et al., Int J Artif Organs. 2017 May 29;40(5):240-249: Reduzierung der Liegedauer auf Intensivstation um 2,5 Tage bei 39 Patienten mit infektiöser Endokarditis, die CytoSorb während des operativen Eingriffes erhielten vs. historische Kontrollgruppe von 28 Patienten
		Daily cost of ICU (updated to 2018 prices)	Cost of intensive care in a German hospital: cost-unit accounting based on the InEK matrix. Martin et al. Anaesthesist. 2008 May;57(5):505-12. doi: 10.1007/s00101-008-1353-7
		For device costs, installation, infrastructure surcharge and device reimbursement	CytoSorbents Europe GmbH
		For DRG baseline value	Vereinbarung gemäß § 10 Abs. 9 KHEntgG für den Vereinbarungszeitraum 2019
		For DRG multiplier	Fallpauschalen-Katalog. G-DRG 2019
	Confidential use; Copyright CytoSorbents Europe GmbH
[truncated: 3 more columns]

## Sheet: Results_detailed
																																																Direct savings	Direct savings + reimbursement
																																															Direct savings	2298.28	2298.28
																																															Reimbursement	0	1505.29
																																															Total	2298.28	3803.57
																																																Direct savings	Direct savings + reimbursement
																																															Direct savings	1.26405e+06	1.26405e+06
																																															Reimbursement	0	827910
																																															Total	1.26405e+06	2.09196e+06
	One-way sensitivity analysis reflects the impact in the results of extreme changes in the value of one variable. The variables with the highest difference between the highest and the lowest value in the results appear on top of the diagram.									The probability of CytoSorb being cost saving reflects the percentage of patients that are cost saving, using the value 0€ as a threshold. The dashed line represents the estimation in the no reimbursement scenario, while the solid line represents the estimation including device specific reimbursement.
										The distribution of the median ICU length of stay is drawn using a bootstrap analysis on individual level patient data. The red bars represent the frequency of the ICU length of stay of control patients while the blue bars represent the frequency of the ICU length of stay of patients treated with CytoSorb
	Confidential use; Copyright CytoSorbents Europe GmbH

## Sheet: Parameters
						Probabilistic?	0
	Parameter	"live" value	probabilistic	deterministic	SE	distribution	alpha	beta	Source
	Reimbursement	1505.29		1505.29					Cytosorb
	Daily hospitalization cost	1637	1460.94	1637	409.25	Gamma	16	102.312	Traeger, K.; Skrabal, C.; Fischer, G.; Datzmann, T.; Schroeder, J.; Fritzler, D.; Hartmann, J.; Liebold, A.; Reinelt, H. Hemoadsorption treatment of patients with acute infective endocarditis during surgery with cardiopulmonary bypass - a case series. Int J Artif Organs 2017, 40, 240-249, doi:10.5301/ijao.5000583.
	Cost of therapy	1505.29		1505.29					CytoSorb
	Confidential use; Copyright CytoSorbents Europe GmbH

## Sheet: Cost calculation
	Cyto Median LoS	Hosp. Costs		Control Median LoS	Hosp. costs		LoS difference	Cost difference
	4	8053.29		8	13096		4	5042.71		Average ICU days saved per patient	2.3235
	5	9690.29		9	14733		4	5042.71		Average saving per patient (no reimbursement)	2298.28
	4	8053.29		6	9822		2	1768.71		Average saving per patient (with device reimb.)	3803.57
	5	9690.29		8.5	13914.5		3.5	4224.21
	5	9690.29		7	11459		2	1768.71
	5	9690.29		7	11459		2	1768.71
	5	9690.29		8	13096		3	3405.71
	5	9690.29		6	9822		1	131.709
	6	11327.3		8	13096		2	1768.71
	6	11327.3		8	13096		2	1768.71
	6	11327.3		7.5	12277.5		1.5	950.209
	5	9690.29		7.5	12277.5		2.5	2587.21
	5.5	10508.8		7.5	12277.5		2	1768.71
	6	11327.3		6	9822		0	-1505.29
	5.5	10508.8		6	9822		0.5	-686.791
	5	9690.29		7.5	12277.5		2.5	2587.21
	6	11327.3		8	13096		2	1768.71
	5	9690.29		9	14733		4	5042.71
	5	9690.29		6	9822		1	131.709
	5	9690.29		7	11459		2	1768.71
	5.5	10508.8		7	11459		1.5	950.209
	5	9690.29		8	13096		3	3405.71
	6	11327.3		7	11459		1	131.709
	5	9690.29		6	9822		1	131.709
	5	9690.29		6	9822		1	131.709
	5	9690.29		6	9822		1	131.709
	5.5	10508.8		7	11459		1.5	950.209
	5	9690.29		10	16370		5	6679.71
	6	11327.3		8	13096		2	1768.71
	5	9690.29		6.5	10640.5		1.5	950.209
	5	9690.29		8	13096		3	3405.71
	5.5	10508.8		6	9822		0.5	-686.791
	5	9690.29		9	14733		4	5042.71
	4	8053.29		8.5	13914.5		4.5	5861.21
	5	9690.29		7.5	12277.5		2.5	2587.21
	5.5	10508.8		6	9822		0.5	-686.791
	5	9690.29		7	11459		2	1768.71
	5	9690.29		7	11459		2	1768.71
	5	9690.29		7	11459		2	1768.71
	5	9690.29		8	13096		3	3405.71
	5	9690.29		6	9822		1	131.709
	5	9690.29		7.5	12277.5		2.5	2587.21
	6	11327.3		7	11459		1	131.709
	5	9690.29		8	13096		3	3405.71
	6.5	12145.8		8	13096		1.5	950.209
	5	9690.29		8	13096		3	3405.71
	6	11327.3		7	11459		1	131.709
	6	11327.3		6	9822		0	-1505.29
	5	9690.29		8.5	13914.5		3.5	4224.21
	5	9690.29		7.5	12277.5		2.5	2587.21
	5	9690.29		9	14733		4	5042.71
	6	11327.3		7	11459		1	131.709
	6	11327.3		8	13096		2	1768.71
	5.5	10508.8		8	13096		2.5	2587.21
	5.5	10508.8		6.5	10640.5		1	131.709
	4	8053.29		9	14733		5	6679.71
	5	9690.29		9	14733		4	5042.71
	4	8053.29		8	13096		4	5042.71
	5.5	10508.8		8	13096		2.5	2587.21
	4.5	8871.79		9	14733		4.5	5861.21
	5.5	10508.8		7.5	12277.5		2	1768.71
	6	11327.3		8	13096		2	1768.71
	7	12964.3		7	11459		0	-1505.29
	6	11327.3		7	11459		1	131.709
	5	9690.29		6.5	10640.5		1.5	950.209
	5	9690.29		7	11459		2	1768.71
	6	11327.3		6	9822		0	-1505.29
	5	9690.29		7	11459		2	1768.71
	5	9690.29		8.5	13914.5		3.5	4224.21
	4	8053.29		8	13096		4	5042.71
	5	9690.29		8	13096		3	3405.71
	5	9690.29		7.5	12277.5		2.5	2587.21
	4	8053.29		7.5	12277.5		3.5	4224.21
	5	9690.29		7	11459		2	1768.71
	5	9690.29		7	11459		2	1768.71
	5.5	10508.8		8	13096		2.5	2587.21
	6	11327.3		7	11459		1	131.709
	6	11327.3		7.5	12277.5		1.5	950.209
	5	9690.29		7	11459		2	1768.71
	6	11327.3		7	11459		1	131.709
	4	8053.29		6	9822		2	1768.71
	7.5	13782.8		7	11459		-0.5	-2323.79
	6	11327.3		8	13096		2	1768.71
	5	9690.29		6	9822		1	131.709
	4.5	8871.79		8	13096		3.5	4224.21
	5	9690.29		8.5	13914.5		3.5	4224.21
	6	11327.3		8	13096		2	1768.71
	6	11327.3		7	11459		1	131.709
	5	9690.29		9	14733		4	5042.71
	5	9690.29		7	11459		2	1768.71
	5	9690.29		6	9822		1	131.709
	5	9690.29		8	13096		3	3405.71
	5	9690.29		6	9822		1	131.709
	5	9690.29		8	13096		3	3405.71
	6	11327.3		7	11459		1	131.709
	5	9690.29		8	13096		3	3405.71
	6	11327.3		7	11459		1	131.709
	5	9690.29		7.5	12277.5		2.5	2587.21
	4.5	8871.79		7	11459		2.5	2587.21
	5	9690.29		6	9822		1	131.709
	5.5	10508.8		9	14733		3.5	4224.21
	5	9690.29		8.5	13914.5		3.5	4224.21
	4	8053.29		7	11459		3	3405.71
	6	11327.3		8	13096		2	1768.71
	6	11327.3		8	13096		2	1768.71
	4.5	8871.79		8	13096		3.5	4224.21
	5	9690.29		7	11459		2	1768.71
	5	9690.29		7	11459		2	1768.71
	5	9690.29		8	13096		3	3405.71
	5	9690.29		7.5	12277.5		2.5	2587.21
	5	9690.29		7	11459		2	1768.71
	7	12964.3		9	14733		2	1768.71
	5	9690.29		8	13096		3	3405.71
	5	9690.29		7.5	12277.5		2.5	2587.21
	5	9690.29		9	14733		4	5042.71
	4	8053.29		9	14733		5	6679.71
	5.5	10508.8		7	11459		1.5	950.209
	6	11327.3		8	13096		2	1768.71
	6	11327.3		8	13096		2	1768.71
	6	11327.3		8	13096		2	1768.71
	5.5	10508.8		8	13096		2.5	2587.21
	5	9690.29		7	11459		2	1768.71
	6	11327.3		8	13096		2	1768.71
	5	9690.29		8	13096		3	3405.71
	5	9690.29		7	11459		2	1768.71
	6	11327.3		8	13096		2	1768.71
	5	9690.29		7	11459		2	1768.71
	6	11327.3		7	11459		1	131.709
	6	11327.3		7	11459		1	131.709
	4.5	8871.79		8	13096		3.5	4224.21
	6	11327.3		7	11459		1	131.709
	5	9690.29		8	13096		3	3405.71
	5.5	10508.8		8	13096		2.5	2587.21
	5	9690.29		8	13096		3	3405.71
	5	9690.29		8	13096		3	3405.71
	4.5	8871.79		9	14733		4.5	5861.21
	4	8053.29		7	11459		3	3405.71
	4	8053.29		7	11459		3	3405.71
	6.5	12145.8		8	13096		1.5	950.209
	5	9690.29		8	13096		3	3405.71
	6	11327.3		9	14733		3	3405.71
	5	9690.29		8	13096		3	3405.71
	5	9690.29		7	11459		2	1768.71
	4.5	8871.79		8.5	13914.5		4	5042.71
	6.5	12145.8		7	11459		0.5	-686.791
	4	8053.29		7	11459		3	3405.71
	5	9690.29		8	13096		3	3405.71
	5.5	10508.8		9	14733		3.5	4224.21
	7	12964.3		8.5	13914.5		1.5	950.209
	4	8053.29		8	13096		4	5042.71
	5	9690.29		8	13096		3	3405.71
	5	9690.29		8.5	13914.5		3.5	4224.21
	4	8053.29		7.5	12277.5		3.5	4224.21
	4	8053.29		7.5	12277.5		3.5	4224.21
	4	8053.29		7	11459		3	3405.71
	5	9690.29		7	11459		2	1768.71
	6	11327.3		8	13096		2	1768.71
	5	9690.29		8	13096		3	3405.71
	6	11327.3		8	13096		2	1768.71
	4	8053.29		7.5	12277.5		3.5	4224.21
	5.5	10508.8		7	11459		1.5	950.209
	4	8053.29		8	13096		4	5042.71
	6	11327.3		8	13096		2	1768.71
	4	8053.29		8	13096		4	5042.71
	6	11327.3		9	14733		3	3405.71
	5	9690.29		7.5	12277.5		2.5	2587.21
	5	9690.29		8	13096		3	3405.71
	6	11327.3		6.5	10640.5		0.5	-686.791
	6	11327.3		7.5	12277.5		1.5	950.209
	4	8053.29		8	13096		4	5042.71
	4	8053.29		8	13096		4	5042.71
	4	8053.29		7	11459		3	3405.71
	5	9690.29		8	13096		3	3405.71
	5	9690.29		8.5	13914.5		3.5	4224.21
	5.5	10508.8		8	13096		2.5	2587.21
	6	11327.3		8	13096		2	1768.71
	5	9690.29		8	13096		3	3405.71
	5	9690.29		7	11459		2	1768.71
	5.5	10508.8		7.5	12277.5		2	1768.71
	4.5	8871.79		7	11459		2.5	2587.21
	4.5	8871.79		6	9822		1.5	950.209
	5	9690.29		7	11459		2	1768.71
	4.5	8871.79		6.5	10640.5		2	1768.71
	5	9690.29		8	13096		3	3405.71
	5.5	10508.8		8	13096		2.5	2587.21
	5	9690.29		8	13096		3	3405.71
	5	9690.29		8	13096		3	3405.71
	6	11327.3		8	13096		2	1768.71
	4	8053.29		6.5	10640.5		2.5	2587.21
	5	9690.29		9	14733		4	5042.71
	6	11327.3		9	14733		3	3405.71
	4	8053.29		7	11459		3	3405.71
	5	9690.29		6	9822		1	131.709
	4	8053.29		6.5	10640.5		2.5	2587.21
	5	9690.29		7	11459		2	1768.71
	4	8053.29		8.5	13914.5		4.5	5861.21
	5	9690.29		7	11459		2	1768.71
	6	11327.3		6	9822		0	-1505.29
	5	9690.29		8	13096		3	3405.71
	5	9690.29		9	14733		4	5042.71
	4.5	8871.79		8	13096		3.5	4224.21
	6	11327.3		7	11459		1	131.709
	5	9690.29		8	13096		3	3405.71
	5	9690.29		8	13096		3	3405.71
	5.5	10508.8		7	11459		1.5	950.209
	4	8053.29		8	13096		4	5042.71
	5	9690.29		7	11459		2	1768.71
	5	9690.29		7.5	12277.5		2.5	2587.21
	6	11327.3		7	11459		1	131.709
	4	8053.29		9	14733		5	6679.71
	5.5	10508.8		8	13096		2.5	2587.21
	5	9690.29		8	13096		3	3405.71
	6	11327.3		8	13096		2	1768.71
	6	11327.3		7	11459		1	131.709
	5	9690.29		8	13096		3	3405.71
	5	9690.29		8	13096		3	3405.71
	6	11327.3		9	14733		3	3405.71
	5	9690.29		7.5	12277.5		2.5	2587.21
	5	9690.29		8	13096		3	3405.71
	4.5	8871.79		8	13096		3.5	4224.21
	6	11327.3		6.5	10640.5		0.5	-686.791
	6	11327.3		6	9822		0	-1505.29
	5	9690.29		7.5	12277.5		2.5	2587.21
	6.5	12145.8		6	9822		-0.5	-2323.79
	4.5	8871.79		6.5	10640.5		2	1768.71
	5.5	10508.8		6.5	10640.5		1	131.709
	5	9690.29		6.5	10640.5		1.5	950.209
	5	9690.29		7	11459		2	1768.71
	5	9690.29		9	14733		4	5042.71
	4	8053.29		9	14733		5	6679.71
	4.5	8871.79		8	13096		3.5	4224.21
	6	11327.3		7	11459		1	131.709
	5	9690.29		8.5	13914.5		3.5	4224.21
	5	9690.29		8.5	13914.5		3.5	4224.21
	5	9690.29		7.5	12277.5		2.5	2587.21
	4	8053.29		7.5	12277.5		3.5	4224.21
	6	11327.3		10	16370		4	5042.71
	5	9690.29		7	11459		2	1768.71
	5	9690.29		7.5	12277.5		2.5	2587.21
	4	8053.29		9	14733		5	6679.71
	5	9690.29		6	9822		1	131.709
	5	9690.29		8	13096		3	3405.71
	5	9690.29		6.5	10640.5		1.5	950.209
	5	9690.29		7	11459		2	1768.71
	6	11327.3		7.5	12277.5		1.5	950.209
	6	11327.3		7.5	12277.5		1.5	950.209
	6	11327.3		6	9822		0	-1505.29
	6	11327.3		8	13096		2	1768.71
	6	11327.3		9	14733		3	3405.71
	5	9690.29		7	11459		2	1768.71
	6	11327.3		9	14733		3	3405.71
	6	11327.3		8	13096		2	1768.71
	6	11327.3		7	11459		1	131.709
	5.5	10508.8		8	13096		2.5	2587.21
	5	9690.29		8	13096		3	3405.71
	4	8053.29		6.5	10640.5		2.5	2587.21
	5	9690.29		7	11459		2	1768.71
	4.5	8871.79		8	13096		3.5	4224.21
	5	9690.29		7	11459		2	1768.71
	5	9690.29		7.5	12277.5		2.5	2587.21
	5	9690.29		7.5	12277.5		2.5	2587.21
	5.5	10508.8		8	13096		2.5	2587.21
	4	8053.29		6	9822		2	1768.71
	5	9690.29		7.5	12277.5		2.5	2587.21
	5	9690.29		8	13096		3	3405.71
	5	9690.29		7	11459		2	1768.71
	5	9690.29		8	13096		3	3405.71
	5.5	10508.8		8	13096		2.5	2587.21
	5	9690.29		7	11459		2	1768.71
	5	9690.29		9	14733		4	5042.71
	6	11327.3		9	14733		3	3405.71
	5	9690.29		9.5	15551.5		4.5	5861.21
	6	11327.3		7.5	12277.5		1.5	950.209
	6	11327.3		8	13096		2	1768.71
	4.5	8871.79		8	13096		3.5	4224.21
	4.5	8871.79		7	11459		2.5	2587.21
	5	9690.29		6	9822		1	131.709
	6	11327.3		7	11459		1	131.709
	6.5	12145.8		7.5	12277.5		1	131.709
	5	9690.29		6.5	10640.5		1.5	950.209
	4	8053.29		6	9822		2	1768.71
	4.5	8871.79		8	13096		3.5	4224.21
	5	9690.29		8	13096		3	3405.71
	5	9690.29		7	11459		2	1768.71
	5	9690.29		8	13096		3	3405.71
	5	9690.29		8	13096		3	3405.71
	6	11327.3		7	11459		1	131.709
	6	11327.3		7	11459		1	131.709
	5	9690.29		7	11459		2	1768.71
	5	9690.29		9	14733		4	5042.71
	5	9690.29		8	13096		3	3405.71
	6	11327.3		8	13096		2	1768.71
	5	9690.29		8.5	13914.5		3.5	4224.21
	4	8053.29		7	11459		3	3405.71
	5	9690.29		8	13096		3	3405.71
	5.5	10508.8		7	11459		1.5	950.209
	5.5	10508.8		6.5	10640.5		1	131.709
	6	11327.3		6	9822		0	-1505.29
	6	11327.3		7	11459		1	131.709
	5	9690.29		7	11459		2	1768.71
	5	9690.29		8	13096		3	3405.71
	4	8053.29		7.5	12277.5		3.5	4224.21
	5	9690.29		7.5	12277.5		2.5	2587.21
	5	9690.29		6	9822		1	131.709
	5	9690.29		9	14733		4	5042.71
	6	11327.3		8	13096		2	1768.71
	5	9690.29		9	14733		4	5042.71
	4.5	8871.79		7	11459		2.5	2587.21
	5.5	10508.8		6	9822		0.5	-686.791
	6	11327.3		6.5	10640.5		0.5	-686.791
	4.5	8871.79		7	11459		2.5	2587.21
	5	9690.29		6.5	10640.5		1.5	950.209
	5	9690.29		7	11459		2	1768.71
	5	9690.29		6	9822		1	131.709
	5	9690.29		6	9822		1	131.709
	5	9690.29		8	13096		3	3405.71
	4	8053.29		6	9822		2	1768.71
	5	9690.29		7	11459		2	1768.71
	5	9690.29		8	13096		3	3405.71
	6	11327.3		7	11459		1	131.709
	6	11327.3		6	9822		0	-1505.29
	5	9690.29		9	14733		4	5042.71
	5	9690.29		9	14733		4	5042.71
	6.5	12145.8		7	11459		0.5	-686.791
	5	9690.29		8	13096		3	3405.71
	6	11327.3		6.5	10640.5		0.5	-686.791
	5	9690.29		7	11459		2	1768.71
	5	9690.29		7	11459		2	1768.71
	5	9690.29		7	11459		2	1768.71
	5	9690.29		8.5	13914.5		3.5	4224.21
	5	9690.29		6.5	10640.5		1.5	950.209
	6	11327.3		6	9822		0	-1505.29
	5	9690.29		7.5	12277.5		2.5	2587.21
	5	9690.29		8.5	13914.5		3.5	4224.21
	6	11327.3		7	11459		1	131.709
	5	9690.29		9	14733		4	5042.71
	6	11327.3		7	11459		1	131.709
	6	11327.3		7	11459		1	131.709
	5	9690.29		8	13096		3	3405.71
	5	9690.29		8.5	13914.5		3.5	4224.21
	6	11327.3		6	9822		0	-1505.29
	5.5	10508.8		7	11459		1.5	950.209
	6	11327.3		6	9822		0	-1505.29
	5	9690.29		7	11459		2	1768.71
	5	9690.29		7	11459		2	1768.71
	4	8053.29		6	9822		2	1768.71
	5	9690.29		7.5	12277.5		2.5	2587.21
	5	9690.29		6.5	10640.5		1.5	950.209
	4	8053.29		7	11459		3	3405.71
	6	11327.3		9	14733		3	3405.71
	6	11327.3		8.5	13914.5		2.5	2587.21
	5	9690.29		6	9822		1	131.709
	5	9690.29		7	11459		2	1768.71
	5.5	10508.8		8	13096		2.5	2587.21
	4.5	8871.79		7	11459		2.5	2587.21
	5	9690.29		6	9822		1	131.709
	6	11327.3		6.5	10640.5		0.5	-686.791
	6	11327.3		7.5	12277.5		1.5	950.209
	5	9690.29		6	9822		1	131.709
	4.5	8871.79		7	11459		2.5	2587.21
	5	9690.29		8	13096		3	3405.71
	7	12964.3		7	11459		0	-1505.29
	6	11327.3		9	14733		3	3405.71
	5	9690.29		7.5	12277.5		2.5	2587.21
	5	9690.29		8.5	13914.5		3.5	4224.21
	6	11327.3		9	14733		3	3405.71
	6	11327.3		8.5	13914.5		2.5	2587.21
	4	8053.29		9	14733		5	6679.71
	6	11327.3		7	11459		1	131.709
	4	8053.29		8	13096		4	5042.71
	5	9690.29		9	14733		4	5042.71
	5	9690.29		8	13096		3	3405.71
	5	9690.29		6	9822		1	131.709
	5	9690.29		9	14733		4	5042.71
	5	9690.29		9	14733		4	5042.71
	4.5	8871.79		8	13096		3.5	4224.21
	4.5	8871.79		7.5	12277.5		3	3405.71
	5	9690.29		6	9822		1	131.709
	5	9690.29		8	13096		3	3405.71
	6	11327.3		6	9822		0	-1505.29
	4	8053.29		8	13096		4	5042.71
	6	11327.3		6	9822		0	-1505.29
	6	11327.3		7.5	12277.5		1.5	950.209
	5	9690.29		8	13096		3	3405.71
	5.5	10508.8		8	13096		2.5	2587.21
	5	9690.29		8	13096		3	3405.71
	6	11327.3		7.5	12277.5		1.5	950.209
	4.5	8871.79		8.5	13914.5		4	5042.71
	5	9690.29		8	13096		3	3405.71
	4	8053.29		8	13096		4	5042.71
	5	9690.29		8	13096		3	3405.71
	5	9690.29		7.5	12277.5		2.5	2587.21
	5	9690.29		7	11459		2	1768.71
	5.5	10508.8		6.5	10640.5		1	131.709
	6	11327.3		7	11459		1	131.709
	5	9690.29		8	13096		3	3405.71
	6	11327.3		8	13096		2	1768.71
	5	9690.29		7	11459		2	1768.71
	6	11327.3		8	13096		2	1768.71
	4.5	8871.79		7	11459		2.5	2587.21
	4	8053.29		9	14733		5	6679.71
	5	9690.29		6.5	10640.5		1.5	950.209
	5	9690.29		8	13096		3	3405.71
	4	8053.29		9	14733		5	6679.71
	4	8053.29		9	14733		5	6679.71
	4.5	8871.79		7	11459		2.5	2587.21
	4	8053.29		7	11459		3	3405.71
	5	9690.29		7.5	12277.5		2.5	2587.21
	5	9690.29		7	11459		2	1768.71
	6	11327.3		9	14733		3	3405.71
	6	11327.3		8	13096		2	1768.71
	6	11327.3		8	13096		2	1768.71
	5	9690.29		8	13096		3	3405.71
	5	9690.29		7.5	12277.5		2.5	2587.21
	5	9690.29		8.5	13914.5		3.5	4224.21
	6	11327.3		7	11459		1	131.709
	6	11327.3		8	13096		2	1768.71
	5	9690.29		8	13096		3	3405.71
	5	9690.29		6	9822		1	131.709
	5	9690.29		9	14733		4	5042.71
	4	8053.29		9	14733		5	6679.71
	5	9690.29		7	11459		2	1768.71
	5	9690.29		6	9822		1	131.709
	4	8053.29		8	13096		4	5042.71
	5	9690.29		8	13096		3	3405.71
	5	9690.29		7.5	12277.5		2.5	2587.21
	4.5	8871.79		8	13096		3.5	4224.21
	5.5	10508.8		7	11459		1.5	950.209
	5	9690.29		7.5	12277.5		2.5	2587.21
	5	9690.29		8	13096		3	3405.71
	4	8053.29		7	11459		3	3405.71
	4.5	8871.79		7	11459		2.5	2587.21
	5	9690.29		8	13096		3	3405.71
	4	8053.29		8	13096		4	5042.71
	5	9690.29		7	11459		2	1768.71
	6	11327.3		7	11459		1	131.709
	6	11327.3		7	11459		1	131.709
	5	9690.29		9	14733		4	5042.71
	5	9690.29		8	13096		3	3405.71
	5	9690.29		7.5	12277.5		2.5	2587.21
	5	9690.29		7	11459		2	1768.71
	6	11327.3		7	11459		1	131.709
	6.5	12145.8		6	9822		-0.5	-2323.79
	5.5	10508.8		7.5	12277.5		2	1768.71
	4	8053.29		7	11459		3	3405.71
	5	9690.29		8	13096		3	3405.71
	5	9690.29		8.5	13914.5		3.5	4224.21
	5	9690.29		7	11459		2	1768.71
	4	8053.29		8	13096		4	5042.71
	5	9690.29		8	13096		3	3405.71
	5	9690.29		7	11459		2	1768.71
	5	9690.29		8	13096		3	3405.71
	5	9690.29		7	11459		2	1768.71
	6	11327.3		8.5	13914.5		2.5	2587.21
	5	9690.29		6	9822		1	131.709
	6	11327.3		7	11459		1	131.709
	5	9690.29		8.5	13914.5		3.5	4224.21
	6	11327.3		8	13096		2	1768.71
	5	9690.29		8	13096		3	3405.71
	5	9690.29		8	13096		3	3405.71
	5	9690.29		7	11459		2	1768.71
	5	9690.29		9	14733		4	5042.71
	7	12964.3		7	11459		0	-1505.29
	6	11327.3		8	13096		2	1768.71
	5	9690.29		7	11459		2	1768.71
	5	9690.29		7	11459		2	1768.71
	5	9690.29		8.5	13914.5		3.5	4224.21
	4.5	8871.79		7	11459		2.5	2587.21
	4	8053.29		6	9822		2	1768.71
	5	9690.29		7	11459		2	1768.71
	4	8053.29		7	11459		3	3405.71
	4.5	8871.79		7	11459		2.5	2587.21
	5	9690.29		9	14733		4	5042.71
	4.5	8871.79		8	13096		3.5	4224.21
	5	9690.29		6.5	10640.5		1.5	950.209
	5	9690.29		7	11459		2	1768.71
	5	9690.29		8	13096		3	3405.71
	4	8053.29		7	11459		3	3405.71
	5	9690.29		7.5	12277.5		2.5	2587.21
	5	9690.29		7	11459		2	1768.71
	4	8053.29		6	9822		2	1768.71
	5	9690.29		5	8185		0	-1505.29
	4	8053.29		8	13096		4	5042.71
	5	9690.29		8	13096		3	3405.71
	5	9690.29		9	14733		4	5042.71
	5.5	10508.8		6.5	10640.5		1	131.709
	6	11327.3		7.5	12277.5		1.5	950.209
	5	9690.29		7	11459		2	1768.71
	5.5	10508.8		8.5	13914.5		3	3405.71
	5	9690.29		8	13096		3	3405.71
	5	9690.29		6	9822		1	131.709
	5	9690.29		6	9822		1	131.709
	5	9690.29		10	16370		5	6679.71
	5	9690.29		7	11459		2	1768.71
	4	8053.29		7	11459		3	3405.71
	5	9690.29		7	11459		2	1768.71
	6.5	12145.8		7	11459		0.5	-686.791
	4	8053.29		7.5	12277.5		3.5	4224.21
	5	9690.29		7	11459		2	1768.71
	5	9690.29		7	11459		2	1768.71
	4	8053.29		7	11459		3	3405.71
	5.5	10508.8		9.5	15551.5		4	5042.71
	6.5	12145.8		8	13096		1.5	950.209
	5.5	10508.8		7.5	12277.5		2	1768.71
	6	11327.3		7	11459		1	131.709
	6	11327.3		8	13096		2	1768.71
	5	9690.29		9	14733		4	5042.71
	6	11327.3		6	9822		0	-1505.29
	6	11327.3		7	11459		1	131.709
	4	8053.29		7	11459		3	3405.71
	5	9690.29		8	13096		3	3405.71
	6	11327.3		6	9822		0	-1505.29
	6	11327.3		8	13096		2	1768.71
	5	9690.29		6	9822		1	131.709
	4.5	8871.79		8.5	13914.5		4	5042.71
	5	9690.29		7	11459		2	1768.71
	6	11327.3		6	9822		0	-1505.29
	4.5	8871.79		7	11459		2.5	2587.21
	6	11327.3		6	9822		0	-1505.29
	5	9690.29		7	11459		2	1768.71
	5	9690.29		8	13096		3	3405.71
	4.5	8871.79		7.5	12277.5		3	3405.71
	6	11327.3		9	14733		3	3405.71
	4.5	8871.79		7	11459		2.5	2587.21
	5.5	10508.8		8.5	13914.5		3	3405.71
	5	9690.29		8	13096		3	3405.71
	4.5	8871.79		7	11459		2.5	2587.21
	5	9690.29		7	11459		2	1768.71
	4	8053.29		7	11459		3	3405.71
	5	9690.29		7	11459		2	1768.71
	5	9690.29		7	11459		2	1768.71
	5	9690.29		6	9822		1	131.709
	6	11327.3		6	9822		0	-1505.29
	4.5	8871.79		9	14733		4.5	5861.21
	5.5	10508.8		7	11459		1.5	950.209
	6	11327.3		8.5	13914.5		2.5	2587.21
	4	8053.29		8	13096		4	5042.71
	5	9690.29		9	14733		4	5042.71
	5	9690.29		8.5	13914.5		3.5	4224.21
	4	8053.29		7	11459		3	3405.71
	5	9690.29		6	9822		1	131.709
	4	8053.29		8.5	13914.5		4.5	5861.21
	6	11327.3		6	9822		0	-1505.29
	5	9690.29		7	11459		2	1768.71
	5	9690.29		6.5	10640.5		1.5	950.209
	5	9690.29		7.5	12277.5		2.5	2587.21
	6	11327.3		9	14733		3	3405.71
	4.5	8871.79		7	11459		2.5	2587.21
	4	8053.29		8	13096		4	5042.71
	6	11327.3		6	9822		0	-1505.29
	5	9690.29		6	9822		1	131.709
	6	11327.3		9	14733		3	3405.71
	4.5	8871.79		8	13096		3.5	4224.21
	5	9690.29		6.5	10640.5		1.5	950.209
	5	9690.29		6.5	10640.5		1.5	950.209
	5	9690.29		8	13096		3	3405.71
	5	9690.29		6	9822		1	131.709
	5	9690.29		7.5	12277.5		2.5	2587.21
	5.5	10508.8		6	9822		0.5	-686.791
	4	8053.29		7	11459		3	3405.71
	4.5	8871.79		6.5	10640.5		2	1768.71
	6	11327.3		8	13096		2	1768.71
	4.5	8871.79		8	13096		3.5	4224.21
	5	9690.29		7	11459		2	1768.71
	5	9690.29		8	13096		3	3405.71
	4	8053.29		7	11459		3	3405.71
	5	9690.29		7.5	12277.5		2.5	2587.21
	5	9690.29		8	13096		3	3405.71
	4.5	8871.79		8.5	13914.5		4	5042.71
	5	9690.29		8	13096		3	3405.71
	5.5	10508.8		8	13096		2.5	2587.21
	5	9690.29		8.5	13914.5		3.5	4224.21
	6	11327.3		6	9822		0	-1505.29
	6	11327.3		7	11459		1	131.709
	5	9690.29		8	13096		3	3405.71
	4.5	8871.79		7	11459		2.5	2587.21
	6	11327.3		9	14733		3	3405.71
	4	8053.29		7.5	12277.5		3.5	4224.21
	5	9690.29		8	13096		3	3405.71
	5	9690.29		6.5	10640.5		1.5	950.209
	5	9690.29		7	11459		2	1768.71
	6	11327.3		8	13096		2	1768.71
	5	9690.29		7.5	12277.5		2.5	2587.21
	5	9690.29		7	11459		2	1768.71
	6	11327.3		8	13096		2	1768.71
	5	9690.29		8	13096		3	3405.71
	6	11327.3		8	13096		2	1768.71
	5	9690.29		7	11459		2	1768.71
	5.5	10508.8		7	11459		1.5	950.209
	6	11327.3		8.5	13914.5		2.5	2587.21
	5	9690.29		8	13096		3	3405.71
	5	9690.29		6	9822		1	131.709
	5	9690.29		6	9822		1	131.709
	5	9690.29		7	11459		2	1768.71
	4	8053.29		7	11459		3	3405.71
	6.5	12145.8		8	13096		1.5	950.209
	6	11327.3		7.5	12277.5		1.5	950.209
	5	9690.29		7	11459		2	1768.71
	6	11327.3		8.5	13914.5		2.5	2587.21
	5	9690.29		8	13096		3	3405.71
	6	11327.3		7	11459		1	131.709
	4	8053.29		6.5	10640.5		2.5	2587.21
	6	11327.3		6	9822		0	-1505.29
	5	9690.29		9	14733		4	5042.71
	4	8053.29		6.5	10640.5		2.5	2587.21
	5	9690.29		8	13096		3	3405.71
	5	9690.29		7	11459		2	1768.71
	5	9690.29		8	13096		3	3405.71
	6	11327.3		8.5	13914.5		2.5	2587.21
	6	11327.3		7	11459		1	131.709
	5	9690.29		7	11459		2	1768.71
	5.5	10508.8		6	9822		0.5	-686.791
	5	9690.29		7	11459		2	1768.71
	5	9690.29		7	11459		2	1768.71
	5.5	10508.8		8	13096		2.5	2587.21
	5	9690.29		6	9822		1	131.709
	5	9690.29		9	14733		4	5042.71
	4.5	8871.79		9	14733		4.5	5861.21
	5	9690.29		8	13096		3	3405.71
	6	11327.3		6	9822		0	-1505.29
	5	9690.29		7	11459		2	1768.71
	5	9690.29		6.5	10640.5		1.5	950.209
	4	8053.29		7	11459		3	3405.71
	5	9690.29		7	11459		2	1768.71
	5	9690.29		7	11459		2	1768.71
	4.5	8871.79		8.5	13914.5		4	5042.71
	5	9690.29		8	13096		3	3405.71
	5.5	10508.8		7	11459		1.5	950.209
	6	11327.3		8	13096		2	1768.71
	5	9690.29		9	14733		4	5042.71
	4	8053.29		7.5	12277.5		3.5	4224.21
	5	9690.29		8.5	13914.5		3.5	4224.21
	6	11327.3		7.5	12277.5		1.5	950.209
	4	8053.29		8.5	13914.5		4.5	5861.21
	5	9690.29		6	9822		1	131.709
	4	8053.29		7	11459		3	3405.71
	4	8053.29		7	11459		3	3405.71
	7	12964.3		7.5	12277.5		0.5	-686.791
	6	11327.3		6.5	10640.5		0.5	-686.791
	5	9690.29		7	11459		2	1768.71
	5	9690.29		7.5	12277.5		2.5	2587.21
	5	9690.29		7.5	12277.5		2.5	2587.21
	4	8053.29		7.5	12277.5		3.5	4224.21
	4.5	8871.79		7	11459		2.5	2587.21
	4	8053.29		8.5	13914.5		4.5	5861.21
	6	11327.3		8	13096		2	1768.71
	6	11327.3		7	11459		1	131.709
	5	9690.29		7	11459		2	1768.71
	5	9690.29		6	9822		1	131.709
	5	9690.29		8	13096		3	3405.71
	5	9690.29		7	11459		2	1768.71
	5	9690.29		6.5	10640.5		1.5	950.209
	5.5	10508.8		8	13096		2.5	2587.21
	5	9690.29		6	9822		1	131.709
	6	11327.3		9	14733		3	3405.71
	4	8053.29		8	13096		4	5042.71
	5	9690.29		7	11459		2	1768.71
	5	9690.29		7.5	12277.5		2.5	2587.21
	5	9690.29		6.5	10640.5		1.5	950.209
	5	9690.29		6	9822		1	131.709
	5	9690.29		6	9822		1	131.709
	6	11327.3		7	11459		1	131.709
	6	11327.3		8	13096		2	1768.71
	5	9690.29		8	13096		3	3405.71
	6	11327.3		6	9822		0	-1505.29
	5	9690.29		6	9822		1	131.709
	5	9690.29		8	13096		3	3405.71
	5	9690.29		7	11459		2	1768.71
	5	9690.29		8	13096		3	3405.71
	5.5	10508.8		7	11459		1.5	950.209
	4.5	8871.79		9	14733		4.5	5861.21
	5	9690.29		8	13096		3	3405.71
	5	9690.29		8.5	13914.5		3.5	4224.21
	6	11327.3		8	13096		2	1768.71
	6.5	12145.8		6.5	10640.5		0	-1505.29
	6.5	12145.8		9	14733		2.5	2587.21
	5	9690.29		7.5	12277.5		2.5	2587.21
	4.5	8871.79		7	11459		2.5	2587.21
	6	11327.3		6	9822		0	-1505.29
	5	9690.29		8	13096		3	3405.71
	6	11327.3		9	14733		3	3405.71
	4	8053.29		6	9822		2	1768.71
	5.5	10508.8		8	13096		2.5	2587.21
	4	8053.29		8	13096		4	5042.71
	4	8053.29		8	13096		4	5042.71
	5	9690.29		8	13096		3	3405.71
	6	11327.3		9	14733		3	3405.71
	5	9690.29		8	13096		3	3405.71
	6	11327.3		8	13096		2	1768.71
	5	9690.29		7	11459		2	1768.71
	5	9690.29		9	14733		4	5042.71
	6	11327.3		8.5	13914.5		2.5	2587.21
	5.5	10508.8		7	11459		1.5	950.209
	6	11327.3		8	13096		2	1768.71
	6	11327.3		7	11459		1	131.709
	6	11327.3		7	11459		1	131.709
	4.5	8871.79		8	13096		3.5	4224.21
	5	9690.29		7	11459		2	1768.71
	6	11327.3		8	13096		2	1768.71
	6	11327.3		7	11459		1	131.709
	5	9690.29		7	11459		2	1768.71
	4.5	8871.79		7.5	12277.5		3	3405.71
	5.5	10508.8		8	13096		2.5	2587.21
	4.5	8871.79		8	13096		3.5	4224.21
	5	9690.29		7	11459		2	1768.71
	5	9690.29		9	14733		4	5042.71
	6.5	12145.8		8	13096		1.5	950.209
	5.5	10508.8		8	13096		2.5	2587.21
	4	8053.29		6	9822		2	1768.71
	6	11327.3		8.5	13914.5		2.5	2587.21
	5.5	10508.8		7	11459		1.5	950.209
	5	9690.29		5	8185		0	-1505.29
	6	11327.3		6.5	10640.5		0.5	-686.791
	4	8053.29		7	11459		3	3405.71
	5	9690.29		7	11459		2	1768.71
	5	9690.29		8	13096		3	3405.71
	5	9690.29		9	14733		4	5042.71
	4	8053.29		6.5	10640.5		2.5	2587.21
	5	9690.29		8	13096		3	3405.71
	5.5	10508.8		6	9822		0.5	-686.791
	4	8053.29		7	11459		3	3405.71
	5	9690.29		7	11459		2	1768.71
	6	11327.3		7	11459		1	131.709
	6	11327.3		8	13096		2	1768.71
	5	9690.29		8	13096		3	3405.71
	5	9690.29		7.5	12277.5		2.5	2587.21
	5	9690.29		8	13096		3	3405.71
	5	9690.29		8	13096		3	3405.71
	5	9690.29		8.5	13914.5		3.5	4224.21
	4	8053.29		8	13096		4	5042.71
	7	12964.3		8	13096		1	131.709
	6	11327.3		7	11459		1	131.709
	6	11327.3		6	9822		0	-1505.29
	6	11327.3		7	11459		1	131.709
	5	9690.29		8	13096		3	3405.71
	5	9690.29		9	14733		4	5042.71
	4	8053.29		6	9822		2	1768.71
	4.5	8871.79		8	13096		3.5	4224.21
	7	12964.3		7	11459		0	-1505.29
	4	8053.29		8	13096		4	5042.71
	4	8053.29		8.5	13914.5		4.5	5861.21
	4	8053.29		6	9822		2	1768.71
	5.5	10508.8		6.5	10640.5		1	131.709
	5	9690.29		9	14733		4	5042.71
	5	9690.29		7	11459		2	1768.71
	4.5	8871.79		6.5	10640.5		2	1768.71
	5	9690.29		8	13096		3	3405.71
	5	9690.29		7	11459		2	1768.71
	6	11327.3		9	14733		3	3405.71
	5	9690.29		7	11459		2	1768.71
	5	9690.29		6	9822		1	131.709
	4.5	8871.79		9	14733		4.5	5861.21
	5	9690.29		6	9822		1	131.709
	5	9690.29		8	13096		3	3405.71
	5	9690.29		8.5	13914.5		3.5	4224.21
	5	9690.29		6	9822		1	131.709
	6	11327.3		9	14733		3	3405.71
	5	9690.29		6	9822		1	131.709
	5	9690.29		8	13096		3	3405.71
	6	11327.3		6.5	10640.5		0.5	-686.791
	5	9690.29		6.5	10640.5		1.5	950.209
	5.5	10508.8		8.5	13914.5		3	3405.71
	7	12964.3		7.5	12277.5		0.5	-686.791
	5	9690.29		7	11459		2	1768.71
	5	9690.29		7	11459		2	1768.71
	5	9690.29		7	11459		2	1768.71
	6	11327.3		7	11459		1	131.709
	7	12964.3		8	13096		1	131.709
	6	11327.3		7	11459		1	131.709
	6	11327.3		9	14733		3	3405.71
	5	9690.29		8.5	13914.5		3.5	4224.21
	5	9690.29		7.5	12277.5		2.5	2587.21
	6	11327.3		8	13096		2	1768.71
	6.5	12145.8		7	11459		0.5	-686.791
	6	11327.3		7	11459		1	131.709
	6	11327.3		8	13096		2	1768.71
	5	9690.29		7	11459		2	1768.71
	5	9690.29		8	13096		3	3405.71
	5	9690.29		8	13096		3	3405.71
	5	9690.29		6	9822		1	131.709
	4.5	8871.79		8	13096		3.5	4224.21
	4	8053.29		7.5	12277.5		3.5	4224.21
	6	11327.3		6	9822		0	-1505.29
	5	9690.29		7	11459		2	1768.71
	5.5	10508.8		8	13096		2.5	2587.21
	5	9690.29		8	13096		3	3405.71
	4	8053.29		7.5	12277.5		3.5	4224.21
	5	9690.29		8	13096		3	3405.71
	5	9690.29		7.5	12277.5		2.5	2587.21
	4	8053.29		8	13096		4	5042.71
	4	8053.29		7.5	12277.5		3.5	4224.21
	5	9690.29		7	11459		2	1768.71
	7	12964.3		8	13096		1	131.709
	5	9690.29		9	14733		4	5042.71
	6	11327.3		7	11459		1	131.709
	5	9690.29		7	11459		2	1768.71
	5	9690.29		7	11459		2	1768.71
	6	11327.3		7	11459		1	131.709
	5	9690.29		7	11459		2	1768.71
	5	9690.29		7	11459		2	1768.71
	5	9690.29		7	11459		2	1768.71
	5.5	10508.8		7.5	12277.5		2	1768.71
	5	9690.29		8	13096		3	3405.71
	4	8053.29		6	9822		2	1768.71
	5.5	10508.8		8	13096		2.5	2587.21
	5.5	10508.8		8	13096		2.5	2587.21
	5.5	10508.8		8	13096		2.5	2587.21
	4.5	8871.79		7	11459		2.5	2587.21
	6	11327.3		8	13096		2	1768.71
	4	8053.29		7	11459		3	3405.71
	5	9690.29		7	11459		2	1768.71
	5	9690.29		6	9822		1	131.709
	6	11327.3		7	11459		1	131.709
	5	9690.29		9	14733		4	5042.71
	4.5	8871.79		7	11459		2.5	2587.21
	5.5	10508.8		9	14733		3.5	4224.21
	5	9690.29		6.5	10640.5		1.5	950.209
	6	11327.3		7	11459		1	131.709
	5.5	10508.8		8	13096		2.5	2587.21
	4	8053.29		8.5	13914.5		4.5	5861.21
	5	9690.29		9	14733		4	5042.71
	5	9690.29		9	14733		4	5042.71
	6	11327.3		8.5	13914.5		2.5	2587.21
	6	11327.3		6	9822		0	-1505.29
	4	8053.29		6.5	10640.5		2.5	2587.21
	6	11327.3		6	9822		0	-1505.29
	6	11327.3		8	13096		2	1768.71
	5.5	10508.8		7	11459		1.5	950.209
	6	11327.3		7.5	12277.5		1.5	950.209
	5	9690.29		7	11459		2	1768.71
	5	9690.29		9	14733		4	5042.71
	6	11327.3		7	11459		1	131.709
	4	8053.29		8	13096		4	5042.71
	5	9690.29		7.5	12277.5		2.5	2587.21
	4	8053.29		9	14733		5	6679.71
	6	11327.3		6.5	10640.5		0.5	-686.791
	6	11327.3		6.5	10640.5		0.5	-686.791
	5	9690.29		8	13096		3	3405.71
	4	8053.29		6.5	10640.5		2.5	2587.21
	6	11327.3		6	9822		0	-1505.29
	5	9690.29		9	14733		4	5042.71
	5	9690.29		9	14733		4	5042.71
	5	9690.29		7	11459		2	1768.71
	5	9690.29		7	11459		2	1768.71
	7	12964.3		8.5	13914.5		1.5	950.209
	5	9690.29		6.5	10640.5		1.5	950.209
	4.5	8871.79		8	13096		3.5	4224.21
	5	9690.29		6.5	10640.5		1.5	950.209
	5	9690.29		8	13096		3	3405.71
	5	9690.29		6.5	10640.5		1.5	950.209
	5.5	10508.8		6	9822		0.5	-686.791
	4.5	8871.79		9	14733		4.5	5861.21
	4	8053.29		7	11459		3	3405.71
	6	11327.3		8	13096		2	1768.71
	4	8053.29		8.5	13914.5		4.5	5861.21
	7	12964.3		7.5	12277.5		0.5	-686.791
	5	9690.29		5	8185		0	-1505.29
	6	11327.3		7	11459		1	131.709
	6	11327.3		7	11459		1	131.709
	5	9690.29		6	9822		1	131.709
	5	9690.29		7	11459		2	1768.71
	4.5	8871.79		8.5	13914.5		4	5042.71
	6	11327.3		5.5	9003.5		-0.5	-2323.79
	6	11327.3		7.5	12277.5		1.5	950.209
	5	9690.29		7	11459		2	1768.71
	5	9690.29		7	11459		2	1768.71
	5	9690.29		7	11459		2	1768.71
	4.5	8871.79		8	13096		3.5	4224.21
	5	9690.29		8.5	13914.5		3.5	4224.21
	5	9690.29		9	14733		4	5042.71
	5	9690.29		7.5	12277.5		2.5	2587.21
	6	11327.3		6	9822		0	-1505.29
	5	9690.29		6.5	10640.5		1.5	950.209
	5	9690.29		7	11459		2	1768.71
	5.5	10508.8		7	11459		1.5	950.209
	4	8053.29		8	13096		4	5042.71
	5	9690.29		8	13096		3	3405.71
	6	11327.3		6	9822		0	-1505.29
	4	8053.29		9	14733		5	6679.71
	6	11327.3		9	14733		3	3405.71
	5	9690.29		7.5	12277.5		2.5	2587.21
	5.5	10508.8		8	13096		2.5	2587.21
	5	9690.29		6	9822		1	131.709
	6	11327.3		7	11459		1	131.709
	6	11327.3		8	13096		2	1768.71
	4	8053.29		7	11459		3	3405.71
	4	8053.29		7	11459		3	3405.71
	5.5	10508.8		9	14733		3.5	4224.21
	6	11327.3		7.5	12277.5		1.5	950.209
	5	9690.29		8	13096		3	3405.71
	5.5	10508.8		7	11459		1.5	950.209
	5	9690.29		7	11459		2	1768.71
	5.5	10508.8		7	11459		1.5	950.209
	5	9690.29		7	11459		2	1768.71
	5	9690.29		9	14733		4	5042.71
	5	9690.29		5	8185		0	-1505.29
	5	9690.29		6.5	10640.5		1.5	950.209
	4.5	8871.79		8	13096		3.5	4224.21
	6	11327.3		8	13096		2	1768.71
	5	9690.29		7	11459		2	1768.71
	5	9690.29		7	11459		2	1768.71
	5	9690.29		9	14733		4	5042.71
	4	8053.29		8	13096		4	5042.71
	5	9690.29		7	11459		2	1768.71
	4.5	8871.79		7	11459		2.5	2587.21
	4.5	8871.79		8	13096		3.5	4224.21
	4	8053.29		7.5	12277.5		3.5	4224.21
	6	11327.3		6.5	10640.5		0.5	-686.791
	5	9690.29		6	9822		1	131.709
	6	11327.3		8	13096		2	1768.71
	5	9690.29		6.5	10640.5		1.5	950.209
	6	11327.3		8	13096		2	1768.71
	4	8053.29		8	13096		4	5042.71
	5	9690.29		6	9822		1	131.709
	5	9690.29		7	11459		2	1768.71
	5.5	10508.8		6	9822		0.5	-686.791
	5	9690.29		8	13096		3	3405.71
	4	8053.29		7	11459		3	3405.71
	4.5	8871.79		8	13096		3.5	4224.21
	5	9690.29		8.5	13914.5		3.5	4224.21
	6	11327.3		6	9822		0	-1505.29
	5	9690.29		8	13096		3	3405.71
	5.5	10508.8		8	13096		2.5	2587.21
	5	9690.29		8	13096		3	3405.71
	5.5	10508.8		6.5	10640.5		1	131.709
	4.5	8871.79		8	13096		3.5	4224.21
	4.5	8871.79		8	13096		3.5	4224.21
	6	11327.3		8	13096		2	1768.71
	4.5	8871.79		7	11459		2.5	2587.21
	5.5	10508.8		7.5	12277.5		2	1768.71
	4.5	8871.79		6	9822		1.5	950.209
	5	9690.29		7	11459		2	1768.71
	5	9690.29		6	9822		1	131.709
	6	11327.3		8	13096		2	1768.71
	5	9690.29		7.5	12277.5		2.5	2587.21
	4.5	8871.79		8	13096		3.5	4224.21
	5	9690.29		8	13096		3	3405.71
	5	9690.29		9	14733		4	5042.71
	4	8053.29		9	14733		5	6679.71
	5	9690.29		6	9822		1	131.709
	5.5	10508.8		8	13096		2.5	2587.21
	4.5	8871.79		7	11459		2.5	2587.21
	6	11327.3		6	9822		0	-1505.29
	6	11327.3		6	9822		0	-1505.29
	6	11327.3		7.5	12277.5		1.5	950.209
	4	8053.29		6	9822		2	1768.71
	6	11327.3		7	11459		1	131.709
	4	8053.29		7	11459		3	3405.71
	5	9690.29		7	11459		2	1768.71
	5	9690.29		7	11459		2	1768.71
	5	9690.29		7	11459		2	1768.71
	5	9690.29		7	11459		2	1768.71
	5	9690.29		8	13096		3	3405.71
	4	8053.29		6	9822		2	1768.71
	5	9690.29		8	13096		3	3405.71
	4.5	8871.79		7.5	12277.5		3	3405.71
	4.5	8871.79		7	11459		2.5	2587.21
	6	11327.3		7.5	12277.5		1.5	950.209
	5.5	10508.8		7	11459		1.5	950.209
	4	8053.29		7	11459		3	3405.71
	4.5	8871.79		8	13096		3.5	4224.21
	4	8053.29		8	13096		4	5042.71
	4	8053.29		8.5	13914.5		4.5	5861.21
	5	9690.29		8	13096		3	3405.71
	5	9690.29		6	9822		1	131.709
	5.5	10508.8		8	13096		2.5	2587.21
	6.5	12145.8		6	9822		-0.5	-2323.79
	5.5	10508.8		6	9822		0.5	-686.791
	5	9690.29		7	11459		2	1768.71
	4.5	8871.79		7	11459		2.5	2587.21
	6	11327.3		6.5	10640.5		0.5	-686.791
	6	11327.3		8.5	13914.5		2.5	2587.21
	4	8053.29		9	14733		5	6679.71
	4	8053.29		9	14733		5	6679.71
	4	8053.29		7.5	12277.5		3.5	4224.21
	5.5	10508.8		8	13096		2.5	2587.21
	5	9690.29		6	9822		1	131.709
	5	9690.29		7	11459		2	1768.71
	5	9690.29		7	11459		2	1768.71
	5	9690.29		6	9822		1	131.709
	4	8053.29		7	11459		3	3405.71
	5	9690.29		8.5	13914.5		3.5	4224.21
	4	8053.29		7	11459		3	3405.71
	5	9690.29		8	13096		3	3405.71
	5	9690.29		7	11459		2	1768.71
	5	9690.29		6.5	10640.5		1.5	950.209
	5	9690.29		7.5	12277.5		2.5	2587.21
	4	8053.29		7	11459		3	3405.71
	5	9690.29		8	13096		3	3405.71
	4	8053.29		6.5	10640.5		2.5	2587.21
	6	11327.3		7.5	12277.5		1.5	950.209
	4	8053.29		8	13096		4	5042.71
	5	9690.29		9	14733		4	5042.71
	6	11327.3		9	14733		3	3405.71
	5	9690.29		7	11459		2	1768.71
	5	9690.29		7.5	12277.5		2.5	2587.21
	5	9690.29		7.5	12277.5		2.5	2587.21
	4	8053.29		9	14733		5	6679.71
	6	11327.3		8.5	13914.5		2.5	2587.21
	5	9690.29		6	9822		1	131.709
	Confidential use; Copyright CytoSorbents Europe GmbH

## Sheet: Bootstrap
					Cyto ICU LoS		Control ICU LoS		Cyto Bootstrap statistics					Cyto Bootstrap statistics
					12		21		Median	Mean	Interquartile	St. Dev.		Median	Mean	Interquartile	St. Dev.		6	32	11	2	7	9	19	3	7	4	7	7	10	5	1	1	12	11	5	5	1	4	4	6	11	32	3	32	6	32	2
					7		96
					1		9		4	6.22	3	4.31556		8	13.24	4	21.3996		19	4	5	5	5	4	11	2	3	4	6	5	4	1	5	4	19	7	4	9	11	3	6	7	4	6	3	12	12	4	11
					7		6		5	7.98	6.75	7.37201		9	14.36	8.5	18.3356		2	5	6	19	4	4	2	5	10	5	7	13	8	2	3	3	4	13	5	5	5	4	2	11	6	3	5	4	5	7	5
	Set number of simulations:		1000		9		9		4	5.34	4	3.80982		6	9.06	5.75	13.1202		2	9	1	19	4	3	4	4	4	4	7	7	7	1	4	6	3	5	10	7	5	7	1	4	4	11	1	4	6	8	4
					19		10		5	7.42	5.75	7.22832		8.5	14.16	7.75	20.0534		1	32	10	3	4	4	5	13	10	4	1	2	8	4	11	6	32	32	4	2	7	4	8	3	5	9	7	10	3	19	3
					11		6		5	5.9	4.5	3.15743		7	15.58	5	22.6284		8	5	10	5	7	5	4	10	4	8	11	1	2	12	4	3	7	13	3	12	4	12	2	6	4	2	3	3	4	6	3
	CytoSorbents Statistics				32		5		5	6.28	3.75	3.74188		7	15.4	4.75	23.9489		2	4	8	3	13	7	2	4	12	5	10	4	3	4	6	6	7	11	8	11	4	13	6	4	3	4	4	1	7	2	4
	Bin	Median Frequency	Probability		6		4		5	6.98	5.5	6.03557		8	15.26	7	23.2166		7	11	8	6	4	13	3	4	10	11	5	2	5	4	4	4	11	4	2	4	11	6	6	1	32	3	6	10	4	10	5
	1	0	0		3		14		5	6.4	3	5.29536		6	9.56	5	15.0755		11	4	2	4	7	6	5	9	19	6	4	5	1	4	7	5	4	4	1	4	8	5	5	7	3	6	7	4	11	3	11
	2	0	0		4		8		6	8.2	7	6.52781		8	13.96	5.75	20.9742		2	11	4	5	5	6	11	12	7	5	11	6	4	5	4	6	6	4	13	13	9	11	6	7	4	4	10	19	6	3	5
	3	0	0		4		7		6	8.2	5.75	7.85325		8	12.7	8	18.9686		6	4	4	8	7	3	8	10	3	6	7	7	4	3	5	32	4	12	11	1	3	4	32	7	4	3	3	4	6	19	32
	4	131	0.131		5		14		6	7.64	4	7.09343		7.5	12.28	4.75	16.2532		4	10	32	6	8	11	2	32	6	8	6	4	32	4	7	6	2	5	7	5	4	4	6	4	13	6	3	3	1	7	6
	5	542	0.542		4		8		5	6.92	5	5.41291		7.5	12.76	5.75	20.1084		3	7	2	5	11	1	1	7	11	2	4	13	6	3	19	3	4	7	9	5	5	4	32	9	5	4	5	3	5	7	3
	6	298	0.298		4		9		5.5	6.14	3.75	3.89668		7.5	13.06	5.75	20.088		2	8	5	3	4	6	4	3	6	2	3	5	6	8	12	6	4	3	7	6	19	10	5	19	5	5	6	3	7	6	13
	7	28	0.028		6		3		6	7.94	7	7.08378		6	12.74	6	20.1574		2	13	13	6	2	2	4	11	4	13	8	8	11	5	5	4	8	3	4	6	32	2	2	4	11	2	7	7	11	13	3
	8	1	0.001		6		5		5.5	5.94	3.75	3.01973		6	8.7	4.75	10.7556		6	2	6	3	10	2	7	8	11	2	4	7	7	5	3	8	4	5	4	3	6	11	6	6	4	4	4	10	3	5	11
	9	0	0		4		12		5	7.5	4.75	6.79511		7.5	8.48	6	7.89792		5	5	4	6	6	4	4	11	32	4	32	5	4	6	5	5	4	3	4	4	9	11	6	3	4	3	5	5	11	4	8
	10	0	0		13		4		6	7.62	4	7.02732		8	15.12	5	20.3587		6	4	12	4	12	8	5	6	4	4	3	7	8	8	11	5	8	8	3	4	7	3	2	5	4	5	9	8	8	32	32
	11	0	0		4		6		5	6.7	3.75	6.01783		9	15.74	9	23.0906		32	4	2	2	4	5	7	4	8	8	4	6	5	3	6	4	10	5	8	10	7	5	4	7	5	3	5	8	11	6	3
	12	0	0		2		10		5	6.58	4.5	6.15146		6	9.8	5.75	14.9161		3	6	11	4	4	19	2	3	6	4	4	8	10	11	5	3	6	9	2	4	4	3	3	3	32	9	5	32	10	4	8
	13	0	0		8		2		5	6.82	3	5.41234		7	12.14	7.5	19.1865		11	5	2	11	5	4	6	11	13	3	5	4	4	4	7	4	11	13	4	4	6	7	12	4	2	5	4	19	4	5	2
	14	0	0		11		4		5.5	7.32	4	6.14598		7	13.4	5.5	20.1089		6	6	4	32	3	1	5	7	7	10	13	8	4	2	11	7	13	4	19	3	11	4	2	3	7	4	32	8	8	5	3
	15	0	0		3		7		5	5.92	3.75	3.06953		8	14.68	7.5	21.9391		7	3	4	3	12	9	2	2	11	6	6	7	11	2	5	4	8	4	3	3	5	4	11	5	5	7	6	5	7	4	3
	SUM	1000			8		10		6	7.74	7	6.38816		7	11.96	6	19.1076		4	4	4	9	2	11	1	32	2	11	3	12	6	3	5	4	4	6	2	1	19	10	11	4	3	11	12	3	11	13	6
					5		3		5	7.62	4	7.17675		6	12.74	6	21.7695		4	6	3	4	6	11	5	19	1	4	11	3	6	12	4	2	12	4	13	2	4	5	2	4	5	2	4	11	6	8	4
					3		4		5	6.38	4.75	4.87765		6	6.54	5	3.62649		3	6	3	4	4	8	13	6	5	5	6	13	7	2	4	4	4	11	2	7	5	7	4	6	3	3	10	11	8	3	4
					4		57		5	6.86	3.75	5.30695		6	7.6	5	8.07617		5	6	1	2	3	12	4	11	11	10	3	32	5	4	6	7	3	4	6	7	4	3	4	4	6	4	4	5	13	6	9
					2				5.5	7.66	3.75	7.06128		7	13.02	5	18.5202		32	3	4	4	4	6	4	11	8	4	6	12	32	4	4	2	6	7	4	4	4	3	32	5	6	11	4	7	19	11	4
					6				5	6.98	6	5.18432		10	22.28	8	31.1167		7	4	3	1	3	2	12	13	4	11	19	11	4	3	6	5	32	4	4	5	5	11	4	11	6	4	7	6	4	10	2
					7				6	6.42	4.75	2.98356		8	14.68	6.75	22.2311		11	5	4	6	4	8	11	6	4	9	7	10	4	7	3	7	4	4	5	4	6	4	11	9	12	11	3	6	6	3	7
					5				5	6.66	3.75	5.08543		6.5	8.64	5	12.9564		3	6	13	19	2	4	5	5	32	4	5	7	5	4	7	5	2	5	5	3	13	6	4	11	3	6	2	10	4	6	4
					5				5	6.7	4.75	6.0449		8	12.64	4	18.9249		6	5	11	4	6	5	3	10	4	3	3	5	4	2	9	8	4	5	4	5	8	8	12	3	7	12	5	2	4	3	3
	Control Statistics				3				5.5	8.76	5.75	8.87225		6	11.96	6	19.2873		19	4	4	4	1	19	5	1	3	4	32	9	4	4	4	9	1	11	4	3	5	6	10	5	19	6	3	7	6	6	4
	Bin	Median Frequency	Probability		4				5	5.94	3	3.93524		9	15.4	4	22.9942		1	8	7	2	11	7	2	3	11	7	4	5	2	13	5	3	4	4	6	9	3	8	7	4	3	19	1	4	6	6	4
	1	0	0		4				4	5.02	3	3.26697		8.5	11.24	6.5	14.6295		3	1	4	4	4	5	4	5	13	3	11	2	4	2	3	7	4	4	19	6	2	2	6	6	9	3	8	3	6	4	5
	2	0	0		10				5	6.58	3	6.07803		7.5	14.58	6	23.2538		7	3	9	3	5	4	4	2	4	6	4	7	6	7	6	7	19	2	4	7	5	5	11	32	4	1	32	11	4	8	2
	3	0	0		2				5.5	6.32	4	3.52507		6	7.68	5	7.92423		7	8	4	7	3	1	7	4	2	7	2	6	9	11	8	19	4	4	5	8	5	4	10	5	4	7	6	5	4	4	8
	4	0	0		11				5	7.58	4	7.103		7	16.76	7.75	25.9226		5	1	4	5	6	4	4	4	4	4	3	19	11	13	2	4	7	4	4	8	2	9	9	7	2	32	5	1	8	4	4
	5	4	0.004						5	6.04	3	4.6728		7	10.78	5.75	17.9561		32	4	5	8	7	7	4	3	2	2	4	6	6	6	4	3	2	7	13	4	3	4	4	11	4	6	4	7	4	5	6
	6	122	0.122						5	6.84	3	6.24781		7	12.04	6	19.2523		6	8	6	6	3	4	5	5	8	5	4	7	19	6	10	3	3	32	9	19	7	3	12	3	7	6	4	3	5	7	5
	7	341	0.341						5	6.66	4	5.27067		8	9.66	6	13.0831		19	7	4	10	4	2	10	5	8	4	11	6	5	3	7	11	10	5	3	5	4	4	5	11	3	9	9	2	4	6	4
	8	369	0.369						5	6.08	3	4.58854		6	7.6	5	7.83764		7	4	11	5	9	5	8	4	8	6	6	3	7	2	7	5	4	7	2	4	6	3	2	11	1	5	4	4	32	5	1
	9	159	0.159						5	6.8	5	5.46977		7.5	11.52	6	16.3048		5	2	3	10	32	5	19	5	4	6	4	6	12	10	19	2	3	3	12	5	2	7	6	4	8	9	4	5	3	3	2
	10	5	0.005						6	7.88	3.75	7.17035		7	8.18	5	7.97621		7	19	6	7	6	4	4	4	4	4	7	6	4	3	32	3	1	5	5	32	2	7	4	4	6	9	4	11	5	4	11
	11	0	0						5	6.2	2.75	3.77424		8	13.34	6.5	20.018		11	4	4	19	11	4	4	7	6	3	12	6	4	6	5	5	3	5	6	5	5	4	3	2	6	6	2	6	11	5	4
	12	0	0						6.5	7.66	7	5.09345		8	13.8	7.75	20.0438		7	4	5	11	12	32	8	6	8	4	4	8	5	6	13	5	3	11	4	4	4	11	3	19	10	11	2	2	4	10	5
	13	0	0						5	6.36	4	4.32251		8	15.96	7.5	23.937		4	11	6	4	19	11	7	19	11	7	6	4	3	2	6	5	5	3	3	4	5	3	19	10	9	2	6	3	6	2	5
	14	0	0						6	7.82	7	6.35253		7	7.7	6	4.25825		13	4	5	32	7	12	5	8	2	11	2	4	4	5	1	4	12	4	6	4	10	11	12	6	13	32	2	19	7	6	3
	15	0	0						6	7.42	4.75	5.21415		6	12.82	5.75	18.5293		11	2	11	9	4	4	13	4	8	3	19	12	6	3	6	4	6	6	11	11	4	4	11	7	19	13	7	7	3	7	5
	SUM	1000							5	5.38	4	2.78399		8.5	15.58	7.5	25.211		4	7	4	5	5	5	2	3	4	10	8	4	9	4	11	4	3	4	11	2	8	3	4	6	5	5	2	7	3	3	7
									5	5.88	3	3.62891		7.5	11.96	4.75	19.0263		3	4	4	3	5	4	1	4	5	4	5	3	6	3	8	11	4	9	4	4	19	4	1	3	6	7	3	11	3	7	8
									5	6.32	3	4.14256		9	14.7	6	22.0752		8	4	5	6	10	5	8	5	4	6	7	4	3	4	4	6	5	5	10	19	2	3	4	4	2	7	6	19	2	4	12
									6	7.24	5	4.95926		7	14.72	5	23.1957		2	5	6	4	4	5	7	4	3	4	6	12	3	9	11	5	11	32	8	7	6	3	11	7	11	8	10	7	8	9	11
									6	8.38	4	8.00992		8	14.1	5	22.3463		32	4	6	13	11	1	4	4	7	19	4	8	11	6	32	6	7	3	7	4	11	4	4	4	5	5	32	2	4	13	3
									5.5	6.64	4	5.17356		8	14.96	4	24.4089		1	7	8	4	19	6	11	3	12	4	11	4	7	2	4	8	2	6	6	12	2	4	7	13	4	4	10	3	4	2	8
									5.5	7.98	7	7.01744		6.5	10.3	5	15.0458		11	32	11	4	11	2	2	8	7	5	11	4	9	6	5	4	7	3	13	4	3	4	11	3	4	4	13	13	1	3	7
									4	6.4	2.75	5.17845		9	13.82	5	20.0547		4	3	4	5	3	13	5	4	8	4	3	6	19	4	4	11	4	4	13	4	3	6	6	13	10	4	4	5	2	4	8
									5	6.56	4	5.07961		9	18.92	9	27.9729		7	6	4	4	12	2	11	10	3	5	7	4	3	8	4	12	13	5	4	6	8	9	3	32	8	19	3	12	7	4	2
									4	5.82	3	3.48577		8	8.16	6	5.11245		5	3	4	5	2	4	19	3	6	13	6	8	8	7	4	4	7	4	4	6	4	7	4	4	4	3	5	1	5	8	4
									5.5	6.56	3	5.04737		8	13.84	8.5	18.3507		5	9	4	8	4	4	19	6	6	6	8	7	11	32	6	13	7	4	13	5	7	1	4	6	3	5	6	2	4	1	4
									4.5	7.36	4	7.11067		9	15.38	9	23.073		8	6	4	4	6	10	6	4	4	4	4	32	6	3	2	9	4	4	9	2	7	7	4	4	7	11	3	7	11	3	5
									5.5	6.3	3	4.75631		7.5	20.8	7.75	30.6674		2	6	32	9	4	11	13	1	4	9	2	3	6	5	5	6	7	2	9	7	7	10	4	3	6	6	4	6	2	7	4
									6	7.1	7	4.03176		8	9.36	4	7.79785		5	11	2	8	5	7	13	3	4	1	5	12	13	4	8	8	2	19	3	7	4	3	4	11	12	12	11	3	6	9	11
									7	8.14	7	6.03395		7	13.12	4	21.5725		4	32	8	11	5	12	11	1	3	7	7	4	13	4	2	12	3	4	5	3	4	4	10	7	4	11	7	4	11	10	11
									6	7.58	5.5	5.49244		7	8.44	5	7.95436		10	6	4	11	5	4	8	6	6	4	8	4	3	8	13	7	4	6	2	3	11	4	10	5	11	12	5	4	6	13	8
									5	7.98	4.75	7.27728		6.5	10.66	6	17.9848		3	7	12	4	12	9	19	10	11	32	13	5	32	4	5	3	11	4	1	32	1	5	7	19	5	3	5	12	7	5	8
									5	6.82	5	5.35929		7	14.44	6	23.3126		11	7	5	9	8	10	9	11	3	6	2	10	4	3	3	11	7	5	13	4	9	4	4	2	4	5	4	32	11	6	1
									6	7	5	4.68171		6	7.22	6.75	4.80769		3	8	6	4	6	19	7	2	7	4	12	6	5	12	4	11	4	2	7	2	4	9	3	11	4	19	3	9	6	11	6
									5	6.8	4	3.71978		7	11.92	6	19.0808		8	13	6	5	4	6	10	4	19	9	6	4	13	4	4	4	5	7	3	5	8	4	19	4	6	5	5	4	11	11	4
									5	6.92	3	6.26568		8.5	13.18	8.25	14.0548		6	1	4	32	4	4	11	13	7	11	2	5	3	3	4	2	13	19	4	4	32	13	5	6	5	4	4	7	4	4	4
									4	5.8	2.75	4.65986		8	9.58	4.75	10.6024		2	2	4	6	4	5	4	5	7	4	7	4	4	7	13	2	4	4	3	2	11	6	4	3	4	32	3	6	4	13	6
									5	7.08	4.5	5.62734		8	12.78	4	17.3385		12	3	6	10	4	7	11	3	4	7	4	1	4	5	9	19	4	12	4	5	11	4	3	7	7	4	1	6	6	3	6
									5	5.88	3	3.31133		7.5	8.92	6	13.0928		2	5	3	6	4	7	3	3	4	2	8	4	6	4	9	9	19	11	4	5	3	6	3	8	11	5	9	6	4	4	3
									4	5.38	2.75	3.18728		7.5	10.94	4	14.5944		2	4	2	4	2	19	5	6	2	4	4	7	4	4	8	2	4	6	6	7	4	12	6	3	7	4	4	8	8	4	4
									5	7.3	4	6.38956		7	14.26	9	20.9575		8	4	32	4	3	5	4	3	7	8	4	8	4	4	6	12	13	7	5	8	4	1	19	6	3	5	5	4	6	11	3
									5	6.32	4	3.63902		7	7.92	6	4.43934		7	6	5	5	11	4	12	11	8	2	5	4	4	3	1	5	19	6	8	4	3	11	3	7	6	7	5	4	5	4	2
									5.5	7.44	5.75	5.64298		8	13.08	5	21.4836		5	5	11	4	1	2	32	6	11	10	5	13	8	9	5	4	10	6	4	1	7	8	5	2	19	9	8	5	5	8	6
									6	8.14	5.75	6.78537		7	12.72	5	19.0446		4	12	8	6	3	5	5	32	4	3	5	5	9	32	11	5	11	32	4	12	9	4	6	5	6	6	7	6	3	3	13
									6	7.3	7	4.97853		7.5	11.14	6.5	14.6914		4	2	2	6	19	11	5	11	5	19	7	3	4	11	8	7	4	6	4	8	2	13	13	13	4	3	3	13	4	2	19
									5	6.28	3	5.0185		7	8.58	6	8.36682		4	5	11	4	2	3	7	13	3	4	6	13	12	13	4	6	3	4	2	3	4	32	6	5	5	3	13	1	12	7	4
									6	6.54	3.75	5.09586		7	14.54	6	23.3004		2	10	11	4	11	6	3	8	6	6	9	6	2	4	6	6	6	11	6	6	4	2	13	5	7	5	1	3	12	7	7
									4	5.38	2.75	2.98219		6	15.3	6	24.1486		4	2	5	4	2	5	2	8	4	4	4	4	6	4	4	6	4	3	4	12	4	7	4	11	5	5	3	3	9	12	13
									7.5	7.8	6.75	4.35187		7	12.3	6	21.5655		8	11	6	6	6	19	6	2	8	19	19	1	11	7	4	11	11	8	12	5	7	11	3	11	3	4	10	10	2	13	11
									6	7.24	3	6.96217		8	12.62	5	17.3827		7	3	2	5	6	6	6	4	13	2	4	4	2	6	5	32	32	6	7	10	9	7	2	4	5	5	6	7	5	6	4
									5	6.44	5	5.21442		6	7.54	6	4.33877		8	2	7	2	4	9	7	4	19	3	6	4	8	3	7	5	10	5	4	9	8	4	2	3	8	6	3	9	4	8	19
									4.5	7.6	5.5	7.48331		8	11.78	4	15.8453		4	2	2	5	32	1	3	2	5	4	12	4	12	4	7	7	3	13	2	2	4	4	32	4	3	11	8	6	4	19	8
									5	6.36	3.75	3.77294		8.5	10.06	5	13.0968		4	3	12	19	3	4	7	19	12	3	7	4	4	9	5	9	4	6	4	4	3	7	3	6	6	4	6	5	3	11	4
									6	7.22	4.5	6.22139		8	13	5	19.9918		4	8	7	13	5	32	1	5	3	10	6	3	7	7	19	10	4	1	6	8	11	6	7	2	12	2	6	10	3	3	13
									6	6.62	4.75	3.53923		7	11.62	5	16.0838		6	11	4	4	6	8	2	6	4	3	8	4	11	12	6	2	5	12	11	4	7	7	19	4	10	5	3	13	10	12	5
									5	6.1	3	3.04557		9	14.9	6	23.2197		5	9	4	4	4	4	6	5	7	11	4	11	4	12	6	3	2	7	4	13	5	12	5	5	11	4	4	12	4	3	4
									5	6.94	5.75	5.18794		7	10.08	5	14.9104		2	4	2	11	4	7	2	4	11	10	5	12	32	2	7	4	4	3	13	2	7	5	4	19	5	3	5	4	4	7	9
									5	6.8	4.5	5.43984		6	8.94	5	10.7825		6	7	6	4	4	6	4	5	5	2	2	12	7	2	4	2	4	32	4	2	3	5	3	4	4	3	3	2	6	7	6
									5	6.54	3	4.92064		8	18.66	6	28.0638		6	3	11	6	5	8	4	4	5	19	4	4	10	11	4	7	5	4	4	4	5	6	6	4	13	8	3	4	6	32	5
									5	7.44	6.75	6.32507		6	10.84	4.75	16.13		8	4	7	8	13	2	4	11	5	10	6	9	7	4	4	12	4	2	32	11	11	10	5	11	7	19	11	6	2	12	4
									5	7.7	4	7.31018		8	14.26	6.5	19.322		32	6	3	6	5	4	3	8	19	19	13	5	4	10	6	4	5	4	3	4	3	3	2	4	32	7	7	12	6	5	8
									6	8.06	7	6.90581		7	17.76	9	25.2656		4	3	13	32	7	12	5	6	5	11	4	4	7	5	7	7	13	7	3	6	2	11	5	4	6	4	4	11	7	11	3
									5	6.58	6	4.1947		8	18.1	8.75	26.3084		1	6	2	6	5	4	3	3	19	11	5	4	9	11	13	13	8	4	6	11	11	4	3	4	11	19	4	4	11	6	4
									6	7.64	4	5.89278		7	8.56	5	12.9223		6	12	6	7	4	4	19	4	3	2	8	7	2	5	5	6	32	2	6	4	4	7	7	19	11	4	11	4	7	4	19
									5	6.5	4	4.23421		7.5	15.42	5.75	24.0281		3	6	12	10	6	19	8	8	6	5	4	4	6	11	3	19	4	19	7	6	8	13	4	3	4	4	4	11	4	4	4
									4.5	5.96	4	3.77943		7	11.16	6	16.1629		4	10	3	11	4	8	4	19	3	4	4	9	3	7	13	7	12	4	5	5	9	2	2	6	4	7	4	1	7	5	8
									5	8.54	5.75	8.79984		6	12.7	5.75	20.2678		7	11	11	5	4	3	4	3	5	32	6	13	2	4	32	4	6	4	4	32	5	5	5	4	2	4	6	19	32	1	4
									5.5	7.56	5.5	7.12902		9	22.72	13.25	30.694		4	2	3	32	3	12	6	1	12	8	8	5	10	4	6	7	7	4	2	13	5	1	11	7	8	5	4	6	4	1	11
									5	7	4.75	6.32456		8.5	12.58	5	17.2296		4	4	13	8	8	5	4	4	3	2	4	7	3	7	11	7	13	11	3	6	2	5	9	6	4	32	1	5	19	4	5
									4	6	4	5.20204		7	11.7	4.75	19.0019		1	2	10	9	3	12	4	2	2	3	7	3	4	3	4	8	13	7	3	19	32	6	4	6	10	4	11	1	6	5	4
									6	6.38	5	3.58506		8	13.04	7.5	20.0316		19	5	11	11	4	11	7	2	2	4	3	7	6	9	6	10	4	10	6	4	6	2	6	11	11	4	2	2	11	6	7
									6	7.18	4.75	4.98852		8	10.16	6	14.7584		4	5	8	6	5	3	2	8	4	4	4	4	10	8	4	6	2	7	4	19	32	6	6	4	7	4	11	2	12	11	8
									4.5	6.14	4	4.78949		8	12.84	4	18.9837		7	4	4	4	11	11	4	8	4	3	9	11	2	4	5	2	11	6	6	7	8	6	2	2	4	4	8	11	5	6	32
									5	6.52	6	3.83986		7	9.94	4	13.0609		11	6	4	12	4	4	11	4	6	2	13	3	7	4	7	13	6	4	11	11	4	11	3	10	11	5	4	7	6	4	4
									5	8.36	6.5	8.29005		7	10.8	4.75	14.7191		13	4	2	3	19	5	6	5	6	6	6	4	13	5	4	3	11	4	19	8	12	5	5	4	7	4	19	3	3	3	11
									5	6.7	6.5	5.33471		8	10.24	4.75	13.2057		11	3	2	4	6	4	11	4	4	11	5	19	9	5	3	2	11	2	1	4	4	13	7	6	1	2	2	5	11	6	3
									5	5.52	2	3.20866		7.5	16.42	7.5	26.0009		4	6	5	5	5	7	4	3	4	11	4	3	10	5	5	2	1	3	5	11	6	12	4	6	5	10	3	4	8	3	4
									5	6.82	3.75	5.61954		7	12.62	5	20.0529		12	5	4	6	4	11	2	4	7	4	32	5	11	4	4	6	8	2	6	4	4	5	4	6	8	5	19	5	4	7	4
									7	8.08	5.75	6.12736		9	14.16	5	20.8418		6	5	11	9	7	8	7	4	13	11	11	8	8	8	11	7	19	4	11	8	5	7	4	11	4	5	19	5	4	2	32
									5	6.86	4	5.24506		8	15.58	5	25.1908		8	3	11	2	5	11	4	4	8	11	4	9	1	5	2	5	4	6	13	7	3	4	4	3	5	9	5	5	3	7	19
									5	8.28	4.75	8.49019		7.5	8.8	6	8.04325		32	11	4	4	11	2	4	11	7	6	4	4	3	13	3	4	4	8	4	5	6	9	5	4	7	1	3	32	32	2	11
									5	7.48	4.75	6.45626		9	11.14	4	12.2458		11	4	13	2	6	7	4	19	7	10	6	3	7	3	32	1	4	2	4	9	5	19	8	4	5	13	2	4	4	5	4
									4	6.04	2	4.94443		9	17.78	7.5	24.2633		4	4	2	3	10	8	5	13	2	19	5	2	5	6	4	3	5	5	2	4	3	4	5	3	4	6	4	6	9	12	4
									5.5	7.52	4.75	6.39592		7	9.74	5	13.1301		10	5	6	4	8	9	4	8	5	8	4	13	4	2	8	11	32	8	6	4	2	4	11	4	4	19	4	4	32	6	12
									6	7.08	5.75	3.99918		8	16.48	6	25.9593		6	8	2	4	3	19	11	5	7	7	11	8	7	5	3	5	11	6	19	2	12	7	4	8	4	11	10	6	11	6	4
									6	6.92	6	5.28317		8	15.82	4.75	23.9026		32	11	8	2	7	13	6	5	19	4	6	12	4	9	10	6	5	11	4	10	5	4	2	4	11	4	7	2	13	2	1
									6	7.82	4.75	7.20456		8	10.5	6	14.8135		9	9	8	4	6	5	8	3	1	6	2	8	10	6	5	11	4	4	32	4	6	3	7	3	4	11	19	4	32	6	2
									5.5	8.04	5.75	7.26175		8	15.26	9.25	23.1753		19	5	8	11	7	7	4	5	9	2	4	32	5	3	4	4	2	4	5	4	10	4	11	6	2	13	2	32	4	11	4
									5	6.56	3	5.02305		7	9.12	5	10.3246		10	12	4	4	7	7	11	6	2	5	19	4	11	9	3	4	3	4	7	6	8	3	5	4	6	4	3	12	7	6	4
									6	7.58	6.75	5.64996		8	11.6	5.75	16.1093		11	4	4	3	7	19	32	7	8	11	5	3	11	12	3	19	4	19	7	3	6	13	3	11	4	10	12	3	6	5	1
									5	5.82	3	3.59529		8	12.58	3	17.2083		5	11	4	2	9	1	4	3	4	3	7	5	6	4	4	9	6	4	7	5	4	5	12	2	5	19	11	10	5	3	5
									5	6.58	3	6.22402		7	15.46	6	25.3934		19	7	4	4	8	32	4	5	4	4	5	4	2	1	10	2	5	5	7	4	3	4	4	5	5	9	6	2	4	1	13
									6	7.06	5	5.08864		8	11.84	5	16.0679		11	6	4	6	4	6	3	7	3	6	12	2	4	11	4	6	8	4	11	6	19	4	11	9	5	12	4	6	6	32	1
									5	6.98	4.75	5.96072		7	9.7	6	13.4244		32	4	4	11	6	3	11	5	13	4	9	4	5	4	2	8	11	6	8	9	11	10	4	4	5	4	11	5	5	1	32
									6	6.7	5	3.84522		7	12.82	5	18.4631		4	8	10	9	4	4	4	6	11	7	4	2	5	9	8	4	6	4	9	4	4	13	2	19	6	8	3	11	5	5	8
									6	7.32	6	6.2546		7	13.22	5.75	22.5473		6	6	9	2	4	7	8	8	6	1	11	7	11	2	6	7	19	32	2	5	11	9	3	7	12	4	3	11	11	3	3
									4.5	6.24	3	5.15696		8	12.9	9	16.2935		11	3	7	2	11	3	11	1	8	11	12	4	3	13	4	7	8	7	7	7	19	5	4	2	5	5	4	4	6	4	4
									6	7.6	5.75	6.61168		7	10.88	6	15.0992		4	7	2	7	19	11	4	2	19	2	4	32	6	6	4	19	5	4	6	4	10	4	11	11	2	7	7	11	5	5	32
									5	6.5	5	3.67701		8	14.94	5.5	22.116		6	11	4	9	13	3	9	4	11	4	11	3	8	3	5	4	4	4	6	4	4	7	5	4	6	11	11	8	5	3	11
									5.5	7.02	4	5.88492		8	13.74	6	19.9661		5	5	6	4	8	10	32	2	3	5	3	3	11	1	11	4	6	11	8	6	7	4	4	4	11	7	2	32	8	4	5
									5	7.56	4.75	7.12042		8	11.58	4.75	14.0815		12	8	4	4	11	2	11	5	19	4	3	7	4	8	32	11	6	2	8	5	11	3	2	7	3	3	11	4	6	4	3
									5	5.74	4	3.95283		8	13.32	7	18.7741		12	2	4	7	6	6	4	19	4	6	6	3	12	2	3	6	2	4	6	6	2	4	4	7	5	8	8	19	1	1	11
									4.5	8.04	4	7.7879		9	14.96	8.75	22.2426		4	2	3	8	6	32	3	4	19	19	19	6	9	5	19	8	7	1	11	3	13	4	4	6	4	4	6	5	4	10	19
									4	7.02	4.75	6.7808		7	16.08	8	25.2779		4	12	3	19	3	4	3	6	4	4	2	2	3	4	19	2	4	3	7	3	7	4	2	11	12	5	8	32	8	2	4
									4	5.34	3.75	3.497		7	9.34	6	10.4542		2	11	4	2	4	5	6	12	3	1	2	7	5	4	2	6	11	2	4	3	11	1	2	13	3	2	2	11	5	4	4
									6.5	8.26	7	5.7634		8	13.2	6	20.1109		4	3	11	11	2	11	13	7	3	4	6	4	4	6	6	19	7	3	4	5	6	10	11	1	5	10	4	7	4	19	7
									5	6.24	3	4.3545		8	10.8	6	14.591		1	2	9	5	5	19	6	13	13	2	5	4	4	2	4	4	10	11	6	4	4	4	6	7	12	4	4	11	4	2	3
									6	6.26	4.75	3.31238		9	14.48	4	22.1601		10	8	7	4	4	3	3	12	3	10	4	3	4	8	3	11	6	2	4	3	13	6	12	8	9	8	8	10	6	4	7
									5	6.92	3	6.86262		8	12.4	5	19.0038		4	5	3	6	11	1	12	9	4	4	4	4	3	4	8	4	2	5	4	10	32	6	5	8	7	4	4	32	3	4	4
									5	5.84	3	4.67891		7	11.66	5	16.1758		7	2	3	4	4	3	6	6	5	3	4	3	6	4	8	6	7	5	9	5	3	4	13	3	2	13	11	7	5	4	8
									4.5	6.48	4.75	4.76912		8.5	14.34	7.25	19.384		9	7	4	4	4	4	6	3	9	32	3	5	3	3	5	10	11	4	3	3	4	10	4	4	7	12	11	4	4	3	2
									6.5	7.22	4	4.85836		7	13.2	5.75	22.5289		7	4	32	7	10	3	13	7	8	10	11	4	2	4	5	11	19	8	11	5	11	5	6	8	8	8	3	6	11	8	6
									4	5.96	3	4.70761		7	13.58	5	22.3936		4	4	1	5	6	4	1	10	4	7	4	3	4	4	7	4	6	7	2	11	4	4	32	4	11	3	9	4	11	6	5
									5	6.16	3	4.47378		8	13.82	4.75	22.4087		11	4	5	8	4	7	5	11	11	3	6	32	3	3	5	4	6	7	6	7	4	3	5	5	4	11	7	4	5	6	3
									5.5	7.16	4.75	5.75117		9	16.96	7	22.1764		5	13	3	9	4	6	4	5	7	3	8	4	19	5	12	3	9	1	7	6	19	5	9	3	2	7	11	1	4	2	8
									7	8.58	5.75	6.90486		8.5	8.68	5	7.7313		8	7	2	19	32	6	13	2	7	5	12	5	12	8	3	11	4	2	3	6	6	3	32	6	4	4	2	7	6	6	8
									4	6.4	3	5.36428		8	17.88	6	27.1704		4	4	4	4	7	3	4	11	2	3	6	2	7	19	8	19	4	7	4	7	2	8	6	5	2	9	2	12	13	11	6
									5	6.16	3	5.04008		8	13.34	4.75	18.3977		10	2	4	4	1	3	7	13	5	32	9	3	11	5	8	6	4	2	4	7	5	4	6	5	12	4	19	3	4	8	4
									5	6.24	4.75	3.79344		8.5	16.84	4	25.7273		4	4	13	5	2	11	4	11	6	7	4	5	7	13	4	2	2	12	2	5	4	4	5	19	6	11	3	6	12	6	11
									4	6.76	5.5	6.15633		7.5	11.5	5	16.097		5	3	32	5	4	1	7	3	10	6	4	12	4	4	7	4	4	4	3	8	4	6	3	4	11	13	3	5	13	3	4
									4	5.62	5	4.01472		7.5	13.8	7.75	20.1018		4	11	4	5	4	12	8	4	3	2	10	3	9	2	1	3	1	2	19	5	3	2	8	8	4	6	10	4	2	5	4
									4	5.96	3	4.21833		7	12.2	5	19.0306		2	3	5	5	4	5	4	11	3	3	11	11	8	4	1	4	19	4	4	3	4	3	8	19	4	7	1	4	6	3	4
									5	6.08	4	3.60748		7	11.88	4.75	17.4012		4	5	10	11	2	11	4	2	5	3	5	4	11	6	7	19	6	1	8	11	4	1	7	5	4	6	8	4	3	3	3
									6	7.3	5.75	4.35304		8	11.02	8	14.8276		5	5	9	1	4	6	13	11	19	5	5	4	6	6	11	1	19	7	11	6	12	6	1	11	11	6	6	7	6	6	5
									5	6.2	3	5.01427		8	10.96	5	14.8378		4	8	6	3	2	4	3	5	32	4	10	5	5	4	7	6	12	3	12	5	5	7	7	2	4	19	4	4	3	4	4
									6	7.12	4	5.98174		8	14.18	4.75	22.3202		2	11	8	6	6	11	6	12	2	11	4	3	4	1	4	7	6	6	32	6	2	9	3	4	7	7	3	4	11	11	4
									4	7.78	4.75	7.98542		7.5	11.42	6.5	14.827		19	9	5	13	5	3	11	10	32	4	4	11	32	4	2	2	3	2	11	7	4	4	4	4	4	7	5	3	5	10	4
									5.5	7.46	7.5	6.44351		7	12.24	7.5	19.1786		32	11	5	7	6	7	6	2	3	4	5	11	1	10	2	2	12	7	11	2	12	11	13	8	13	4	5	32	11	4	3
									4	5.92	3.75	6.12402		8	13.78	6	22.5916		11	2	4	5	4	5	4	3	7	1	4	3	4	9	1	7	9	3	7	4	5	4	4	3	2	1	10	4	6	2	1
									6	7.32	5	6.05229		8	15.3	7.75	21.842		2	4	6	1	3	5	32	9	4	2	4	6	6	8	11	9	3	4	5	11	1	6	1	2	6	11	11	2	8	11	10
									4	6.72	4	5.34538		8	16.28	6.75	22.4418		13	11	4	4	4	5	2	4	4	8	8	2	2	4	7	7	4	12	13	4	13	7	3	12	4	11	7	10	3	6	3
									6	7.36	5.75	6.24911		9	11.96	9.75	12.5697		2	3	4	2	2	4	9	11	4	11	11	7	7	10	4	8	4	6	6	32	4	2	7	7	8	4	11	3	3	6	4
									5	7.02	3	7.09553		7.5	9.36	4	10.2275		4	2	5	10	7	3	4	3	6	7	4	4	5	5	5	4	4	3	7	3	4	32	7	4	2	11	7	2	6	6	2
									5	5.76	4.75	3.4497		8	10.7	5.5	14.7997		6	3	8	6	12	3	6	7	2	4	5	1	11	2	4	9	3	6	8	9	8	4	4	5	11	1	3	7	4	2	2
									6	7.74	5	6.22638		6.5	16.8	6	26.6673		5	7	4	2	12	4	3	32	6	7	1	9	7	6	19	5	11	9	9	4	6	4	7	5	11	6	8	7	32	4	4
									6	7.76	5.75	6.36175		7.5	11.4	5	17.9318		13	6	4	5	8	32	4	19	11	6	32	4	5	10	9	9	10	12	4	4	1	11	7	4	4	6	11	1	5	4	19
									4	6.2	3.75	5.00612		8	9.88	4.5	10.5862		4	11	6	3	3	4	4	2	4	6	3	4	4	12	5	10	8	5	4	2	3	3	3	9	1	6	5	2	4	11	8
									4	6.52	6	5.11995		8	12.78	7	18.9374		6	13	7	9	4	2	11	12	4	4	1	4	12	6	2	5	32	9	3	4	11	2	13	4	2	4	2	9	10	4	13
									4	6.78	5.75	6.65257		7	9.82	5	14.9962		11	3	19	4	3	2	2	12	2	5	8	3	6	3	9	3	5	3	3	6	10	2	2	10	11	5	6	3	4	1	4
									5	5.9	3.5	5.07595		8	12.54	6.5	18.9911		4	8	11	7	5	6	2	4	4	2	4	5	32	3	4	5	12	2	6	2	3	4	6	5	3	5	1	9	8	4	4
									5	6.04	3	3.81704		8.5	12.46	10	18.0907		7	2	11	13	4	5	3	6	12	12	7	1	5	1	10	11	19	1	6	10	4	3	6	5	3	4	4	6	3	7	7
									5.5	6.52	3	4.92491		8	11.18	5	17.9281		6	5	6	4	6	4	7	7	5	3	6	4	3	19	6	5	7	2	7	4	3	11	9	4	10	32	10	4	4	7	7
									6	7.32	4	5.48631		8	9.48	4.75	10.3317		5	8	4	6	4	11	6	6	6	4	3	6	6	5	3	8	11	4	5	8	9	4	5	11	3	11	4	6	4	13	7
									5	5.52	4	3.17027		8	10.58	6	14.9217		2	4	1	3	7	3	11	2	4	4	5	4	7	11	2	8	7	4	3	6	11	11	6	1	4	3	6	8	13	10	3
									5	6.36	6.75	3.69644		7	11.28	6	16.1713		2	8	8	4	6	3	7	4	3	11	8	3	3	7	11	4	5	3	5	6	9	3	12	10	11	1	12	5	13	6	5
									5.5	6.28	4	3.97461		7.5	12.02	6	19.1306		9	12	4	6	2	3	5	7	11	1	19	11	3	3	5	10	2	4	7	3	6	6	3	8	4	6	4	8	4	7	8
									4.5	7.22	3.75	6.81023		7	12.24	6	17.4515		9	4	2	2	4	19	10	3	4	8	4	11	2	6	4	7	3	11	3	7	4	4	4	1	19	5	4	4	4	2	10
									4.5	6.36	3	5.02142		6	11	5.75	16.1751		4	11	4	4	19	11	5	7	2	3	32	4	5	4	8	4	2	3	11	3	13	3	4	3	4	6	4	5	5	5	5
									5	7.28	4.75	6.98698		7	14.18	6.5	21.0758		7	5	10	2	11	3	4	2	6	7	1	19	13	4	3	7	2	13	6	19	5	1	19	2	6	4	3	8	2	4	5
									4.5	6.22	3	5.30418		6.5	10	5	14.8461		3	10	4	6	19	3	3	3	7	4	7	4	11	11	1	32	3	4	2	5	9	6	4	7	4	7	4	4	1	1	3
									5	6.6	4.75	5.46604		8	13.76	5	19.9658		4	19	4	5	19	4	4	10	3	4	11	4	10	4	3	3	3	8	6	3	2	2	8	7	4	5	8	32	5	11	4
									5.5	6.72	4.75	5.11915		8	12.06	4	16.12		11	4	6	11	11	11	6	4	6	13	2	9	4	4	10	7	4	5	7	2	11	2	8	4	5	3	4	3	2	1	11
									5	6.52	3.75	4.83288		8	13.94	5	22.4258		11	11	7	3	5	3	4	7	9	4	5	3	2	3	5	4	6	5	12	3	7	13	4	4	3	4	3	8	5	32	6
									5	7.3	5.5	6.58151		8	11.76	8.5	12.5007		2	13	4	11	5	2	9	8	4	32	2	2	3	6	4	7	11	2	8	8	19	5	5	4	6	12	13	3	8	6	10
									6	7.88	6.75	6.40357		8	13.84	5	19.4741		7	4	1	2	13	4	3	11	19	9	9	4	7	6	1	5	12	4	5	32	11	6	4	12	6	6	9	7	5	11	6
									4	5.82	5.75	3.56107		6.5	8.52	4.75	8.26164		8	7	9	2	11	4	4	2	4	2	1	10	3	5	4	13	3	3	11	13	11	7	12	6	11	2	2	4	7	6	1
									5	7.24	3	6.94456		9	9.28	4	7.4561		11	6	8	32	11	3	13	5	4	5	7	4	4	5	11	6	5	4	5	11	6	2	6	5	11	7	13	7	1	4	7
									6	6.68	4	5.28162		9	14.16	8.5	19.9155		11	4	4	7	13	3	7	7	6	4	7	7	6	4	3	8	11	4	2	4	6	6	4	8	3	12	5	7	4	4	4
									4	6.68	2.75	6.08256		7	8.9	5	13.165		32	4	6	4	13	4	6	3	6	6	4	3	3	4	4	4	2	4	5	10	2	32	3	10	4	4	6	2	2	4	10
									5	6.94	4.75	6.15915		6	13.12	5	22.691		2	8	10	11	11	2	8	12	6	2	3	9	11	2	4	4	11	8	6	5	6	5	1	4	5	5	5	2	6	32	11
									4	5.84	3.75	4.67891		6.5	12.18	5	21.7422		4	6	5	2	3	4	3	2	11	7	8	6	11	3	5	6	4	6	1	32	4	6	11	10	4	4	7	11	10	3	5
									5	7.38	4.75	6.66973		7	14.54	5	23.2504		11	4	3	4	11	5	11	4	19	4	4	32	2	3	2	6	3	4	4	3	5	19	6	4	4	5	9	7	13	6	6
									4	7.18	5.5	6.69355		8.5	11.5	5	13.8788		2	6	32	10	4	4	4	19	4	3	5	4	2	4	2	8	7	3	4	8	19	11	3	4	2	6	4	10	5	19	10
									5	7.74	3.75	8.12105		7	14.44	5	22.4465		19	6	3	4	4	2	11	11	6	4	3	3	5	5	2	4	7	5	4	3	4	3	4	2	5	6	32	32	8	32	7
									6	6.82	4.75	4.18788		6	11.42	5.75	19.0328		19	3	4	6	19	6	9	6	4	9	11	3	12	4	10	4	8	7	11	4	2	2	11	3	2	8	1	11	6	6	4
									5	8.36	7	7.53972		8	12.42	6	19.144		6	5	11	13	11	32	5	3	4	3	3	4	4	13	2	32	19	1	4	4	6	9	10	10	4	11	5	13	3	3	4
									5	6.78	3.75	5.29262		9	12.62	5	17.2318		2	3	8	4	11	6	11	4	5	19	6	4	4	9	2	6	5	11	6	13	2	32	5	4	6	4	9	5	4	4	12
									4.5	5.38	3.75	2.90594		8	12.28	4.75	17.2177		6	2	2	4	2	6	4	8	4	3	2	4	3	4	5	4	13	5	4	3	5	3	3	12	6	11	7	5	7	4	1
									6	8.8	6	7.31228		7	11.76	5	19.1413		4	19	8	4	8	9	4	4	4	19	8	2	4	5	32	6	4	4	9	7	6	32	10	11	4	4	11	11	6	4	4
									5	6.3	4	4.83714		8	14.3	5	20.9647		8	2	4	5	11	7	2	5	13	8	2	13	10	3	7	2	3	5	8	4	6	3	3	11	7	2	4	2	4	11	3
									5	6.84	4.75	5.70843		8	11.58	4.75	15.926		10	4	12	7	7	5	4	32	3	6	9	9	3	8	5	12	2	4	6	6	6	11	2	6	19	5	4	12	11	4	19
									5.5	8.12	4.75	7.15895		7	9.86	6	10.6484		3	4	32	8	32	8	19	5	3	13	4	5	5	7	11	6	6	2	5	4	8	5	6	3	3	2	19	9	3	4	4
									4	6.18	5	4.92263		8	11.6	4.75	17.9387		3	3	2	2	4	6	3	13	11	3	5	3	13	4	5	19	2	9	8	8	3	19	1	3	11	5	3	6	1	3	3
									5	7.92	5.5	8.16373		7	13.98	9	22.5972		19	32	2	6	2	4	5	4	11	3	4	7	7	11	4	4	12	5	8	3	4	3	3	7	19	4	32	5	1	4	1
									5	7.46	3.75	7.08609		7.5	14.24	7.5	21.1096		3	4	3	3	11	7	32	2	7	4	8	4	3	32	4	11	7	6	11	1	7	8	12	5	7	4	2	3	6	4	5
									6	6.48	5.5	3.39411		7	9.66	6	14.6881		11	4	4	11	12	11	13	6	3	2	10	11	6	8	4	3	2	2	6	4	8	8	2	7	7	11	11	7	11	11	6
									4	5.36	3	3.24987		9	18.72	6.75	26.8815		4	4	3	7	2	4	4	13	1	4	10	1	4	4	5	5	4	11	1	4	7	5	4	3	11	11	2	11	13	2	9
									5.5	7.56	4.75	6.72843		8	19.28	9	27.9898		19	3	7	4	7	5	13	12	4	4	13	4	12	3	19	3	1	4	11	13	4	8	5	9	6	4	32	4	2	2	6
									5	6.36	4.75	5.21677		8	10.76	4.75	14.6323		5	4	3	3	2	2	4	5	7	1	4	6	2	7	6	11	3	3	8	10	10	7	10	19	3	3	3	4	3	4	8
									6	8.02	7	5.68022		8	11.26	5	17.8117		32	5	11	11	13	2	11	11	2	5	11	5	3	4	4	8	4	13	11	4	4	19	4	19	11	8	4	5	6	5	19
									6	7.02	4	3.85709		7	13.52	6	22.4474		12	4	8	6	6	5	8	7	4	7	19	4	4	12	8	5	4	4	2	6	6	8	11	8	10	6	5	4	8	2	4
									5	5.98	4	3.19751		8	14.54	7.5	21.0589		11	5	8	4	4	9	19	8	3	6	9	5	6	10	2	4	8	8	3	3	4	8	7	5	4	11	5	4	3	4	3
									5	7.48	5.75	6.37034		8	12.12	5	15.4082		2	10	4	9	5	11	3	8	2	5	4	10	8	10	6	19	10	5	4	3	32	5	13	6	6	4	7	2	5	8	19
									6	7.28	5.75	6.06442		9	10.64	4.75	14.7077		7	6	12	9	8	4	4	8	6	5	6	9	2	12	7	6	12	7	11	2	8	3	2	3	9	6	10	1	11	5	5
									5	6.24	3.75	4.82155		7.5	15.42	6	25.3313		6	4	2	13	4	8	11	5	11	4	4	3	4	3	3	3	10	1	6	5	3	13	6	11	3	7	5	11	7	4	3
									5	6.78	4.75	5.10418		8	15	7.5	20.8738		3	7	4	10	13	4	11	11	4	2	3	5	19	32	5	12	11	4	3	5	4	7	5	4	3	4	4	2	11	4	6
									4.5	5.86	3	4.6599		8	12.36	5	18.9992		1	5	6	2	3	13	6	7	4	11	3	9	4	8	2	6	7	11	4	2	4	5	3	4	11	4	4	32	2	4	4
									6	7.56	7	5.4927		6.5	11.58	5	19.112		7	6	1	8	6	5	11	11	5	4	11	12	5	2	4	3	5	13	5	6	13	4	4	12	7	8	13	5	12	5	4
									6	8.02	5	6.52621		6	10.22	6	14.9534		4	6	6	4	7	6	4	7	4	12	6	19	4	6	4	8	32	19	11	1	3	8	7	6	12	8	13	6	11	19	6
									5	6.42	3	5.2957		7.5	14.04	6.5	22.4172		4	2	5	8	7	4	4	6	19	5	3	4	12	11	2	3	4	32	6	4	2	4	7	5	12	3	5	4	2	6	5
									6.5	9.14	7	7.60507		6	7.84	5	8.2866		11	4	8	4	5	19	3	3	4	10	8	4	3	11	13	19	5	11	7	19	3	5	10	8	32	6	7	3	12	32	19
									4.5	6.42	3.75	6.23057		6.5	10.52	5.75	14.8863		32	2	6	9	4	5	1	2	4	4	11	7	5	4	5	32	5	9	4	5	13	6	3	12	3	2	2	5	7	4	4
									5.5	6.86	4	4.97344		6.5	13.76	5	19.5224		11	8	9	5	11	13	3	9	6	2	9	3	3	8	4	5	10	5	7	32	6	7	6	1	12	7	4	4	7	4	5
									5	5.7	4.75	3.40018		6.5	11.78	6	19.1836		2	5	3	9	2	6	10	13	1	7	8	8	4	2	7	4	1	4	6	3	11	7	4	4	5	3	6	10	8	4	7
									5	5.96	3.75	3.69202		7	15.44	5	25.308		12	6	3	2	7	13	6	7	4	1	11	7	4	11	7	7	2	5	5	4	7	8	8	5	8	3	7	2	6	11	4
									5	6.66	4	5.99527		9	17.08	7.75	20.8208		3	4	1	3	32	4	11	1	4	6	6	7	1	3	3	5	2	4	32	2	3	4	11	4	11	4	4	8	5	11	6
									4	5.24	3	3.62846		9	13.8	5.5	21.2891		11	6	4	4	1	6	8	2	3	6	4	4	3	6	3	2	4	1	7	5	3	13	13	4	2	6	4	3	6	2	2
									4.5	7.02	5	6.08944		8	11.92	4	16.137		13	6	4	4	2	10	6	4	4	7	10	11	32	4	3	4	4	4	9	13	5	11	4	5	1	4	6	1	10	3	3
									6	6.62	5	3.48694		7	11.34	4.75	16.1582		4	3	7	6	6	7	5	4	11	3	4	5	6	10	11	11	5	6	13	5	4	4	3	4	6	4	3	5	11	6	9
									5	6.64	5.5	4.43437		8.5	11.5	6	14.0876		3	3	19	7	19	4	10	7	5	8	11	5	3	6	4	4	11	13	5	2	4	2	7	10	4	5	6	11	11	4	1
									5	6.86	4	5.8624		8.5	14.1	7	19.8918		8	3	9	5	4	7	3	4	4	5	4	5	6	32	11	6	8	8	4	3	4	6	2	7	7	7	12	9	1	11	5
									5	6.32	4	4.03272		7.5	18.38	4	28.0945		3	4	7	4	2	5	8	6	5	8	6	13	1	11	5	2	4	4	4	4	3	8	11	19	19	2	8	5	11	7	2
									4	6.72	4.75	5.26071		7.5	10.24	4	14.5918		2	11	6	7	4	32	5	6	6	4	11	8	11	4	4	4	9	9	5	3	3	4	4	7	4	4	2	4	10	4	19
									6	6.72	4	3.87583		10	13.42	7	18.8951		4	5	2	9	7	6	3	19	8	5	6	11	19	6	4	6	11	6	6	2	4	2	8	12	2	8	4	7	3	7	6
									5	7.32	5.75	5.94684		7	12.1	6	17.5677		4	4	2	11	4	3	3	6	4	5	13	10	3	11	4	5	32	6	6	5	2	4	4	7	8	11	11	7	5	4	8
									5	6.46	3.75	5.98709		7.5	10.06	4.75	12.3708		7	12	6	3	3	6	1	4	2	3	6	3	12	2	6	5	3	6	4	4	3	3	1	5	6	3	6	6	6	3	8
									4	5.6	4.75	3.65335		9	15.8	5.5	21.4799		2	3	10	4	6	2	5	5	3	4	9	3	4	4	8	5	4	10	6	2	11	13	2	3	4	4	5	5	11	2	4
									5	7.38	7	5.81304		6	8.86	6	13.1413		8	4	2	10	6	19	6	4	4	2	2	4	7	1	19	3	3	3	5	6	11	12	5	4	11	5	8	11	13	3	13
									5	6.86	3	6.91349		8	10.46	5.75	14.7637		4	6	4	2	4	5	10	5	5	32	2	5	5	11	3	2	7	4	4	6	2	12	9	8	1	5	4	7	11	7	6
									5	5.9	3	3.15096		6.5	11.24	6	18.1137		9	2	5	4	4	12	4	8	4	4	12	4	7	6	4	3	6	10	4	7	5	7	4	5	4	4	9	1	6	11	19
									5	5.94	3	3.50748		7	11.92	4.75	19.1096		4	1	5	10	3	6	4	1	7	7	9	7	6	4	4	4	5	6	12	10	5	2	5	4	5	6	8	7	4	19	2
									6	7.74	6	5.68137		7.5	15.64	9.5	25.2835		19	6	7	7	11	11	4	19	4	2	4	3	9	4	10	7	4	4	5	6	12	11	4	7	6	4	19	3	9	5	4
									6	7.18	5.75	4.98442		7.5	12.88	10	19.1361		4	6	4	6	13	2	2	2	3	4	7	4	4	3	4	12	8	8	5	6	8	4	11	7	4	13	13	32	11	8	5
									6	7.48	5	6.51917		6	10.24	4	16.3489		4	7	11	12	4	2	1	4	2	1	32	9	3	7	3	4	1	32	6	11	9	4	4	11	19	5	9	8	4	19	4
									6	6.86	4.75	5.36432		8	10.1	6.5	10.4457		12	1	2	5	11	6	19	11	2	6	11	4	7	3	32	4	11	4	6	6	6	11	4	3	4	12	6	4	6	4	19
									6	7.56	6.5	6.48439		9	19.34	6.5	28.651		5	5	3	8	4	11	32	5	8	6	2	6	11	11	5	8	3	4	12	6	3	1	4	1	2	2	4	32	11	2	4
									5	6.64	3	5.25963		7	14.72	5	23.2993		7	4	4	7	3	4	4	3	6	4	7	3	11	7	3	19	4	6	12	9	19	5	7	3	9	4	6	4	4	4	6
									6	7.28	6.5	5.391		9	13.06	6	18.8099		8	4	7	4	4	12	4	7	11	11	5	6	5	11	8	7	3	3	9	2	5	32	11	4	11	1	3	11	11	5	5
									6	7.46	3	5.13972		8	15.52	5	23.9679		7	5	8	4	11	5	4	11	7	3	19	13	19	9	32	5	7	8	12	6	3	4	4	5	1	6	5	7	6	5	7
									6	7.76	6.5	7.15873		7	11.28	5	16.1865		3	4	8	7	3	11	11	6	11	3	3	12	7	12	4	32	2	4	10	7	3	8	1	12	7	3	6	4	6	32	7
									5.5	7.62	5.5	6.67279		8	11.68	5	16.012		3	5	6	8	6	7	6	4	4	4	13	4	4	4	32	11	3	7	1	1	4	19	4	3	6	19	12	5	10	4	13
									5	6.54	4	4.71736		8	12.66	6.5	17.3812		8	8	13	4	3	10	4	5	11	4	7	5	32	7	11	6	4	12	2	4	5	8	6	7	6	4	2	5	7	4	5
									4	6.58	3.75	6.27626		6.5	8.56	6	8.4471		5	5	32	4	4	1	3	2	2	1	10	2	3	6	5	4	4	11	4	4	7	11	7	4	4	4	1	32	3	4	11
									5	6.96	4.75	5.97601		7	9.32	4	10.3203		3	4	6	4	5	4	8	3	2	4	2	4	7	4	10	4	3	7	2	9	11	11	32	11	2	6	4	32	9	4	8
									4.5	6.5	4	5.18731		8	15.54	5	23.9372		1	2	3	3	4	4	11	4	4	4	4	11	12	6	4	4	7	6	9	4	11	4	8	7	9	4	5	2	10	8	4
									5	6.92	5	5.15015		7	10.64	4	16.1558		4	1	4	32	11	4	5	3	11	11	4	4	3	3	3	5	5	12	4	6	8	2	9	7	3	6	9	8	4	12	7
									5	6.16	5	4.77391		7.5	14.68	5	23.2444		3	6	11	4	3	5	8	12	6	5	4	4	2	3	3	8	5	2	2	11	12	9	6	6	9	7	2	6	5	2	9
									5	5.48	3	2.98459		7.5	19.64	6	28.5648		2	6	5	10	3	4	3	4	2	8	9	5	4	1	4	2	2	4	7	12	3	9	7	6	7	6	5	3	4	4	2
									5.5	6.36	4	3.40923		8	13.44	7	19.9961		7	13	6	5	6	4	8	19	6	3	6	3	8	11	5	13	10	2	11	8	6	4	3	4	8	3	7	4	13	3	4
									4	6.3	3	5.12795		6	11.4	5	17.5313		2	4	11	2	4	4	2	4	6	6	7	12	7	4	5	4	4	2	4	5	12	13	4	4	2	4	11	4	2	4	7
									5	6.22	3.75	3.96562		7.5	8.82	4	8.03231		5	4	19	4	5	9	4	5	5	11	7	4	2	4	8	2	19	11	11	4	13	1	4	6	6	6	11	5	4	4	2
									5	5.28	2	2.58757		8	13.26	7.75	20.0396		5	4	7	6	5	5	4	3	6	1	3	4	6	12	1	12	4	8	7	4	7	4	4	4	1	3	4	4	4	11	11
									5	6.2	3	3.76341		7	8.74	6	8.08074		3	6	4	4	4	13	7	11	7	11	4	4	4	2	11	6	4	5	6	4	3	19	19	7	4	4	6	9	6	3	4
									5	5.94	3	3.20974		8	10.92	5	14.7687		2	4	5	8	11	9	4	4	7	6	4	6	4	3	4	4	12	6	10	6	4	8	4	6	4	4	3	6	3	4	10
									5.5	7.36	6	5.61252		8	10.62	5	14.6968		10	10	5	10	2	4	4	19	3	7	3	4	10	7	4	11	3	6	11	2	6	3	11	19	4	3	6	11	11	7	2
									5	6.6	3.75	5.0669		7	13.58	5	18.3749		10	5	7	3	12	9	4	4	4	4	5	4	7	5	3	3	5	7	11	4	4	4	13	6	11	12	10	6	4	4	3
									5	5.66	3.75	3.068		9	14.7	6	22.162		10	2	4	2	3	1	4	4	7	12	11	4	11	5	5	2	5	8	4	4	8	8	11	1	4	10	8	4	4	7	4
									6	7.22	6	6.01457		9	12.16	6.5	17.9095		11	13	11	6	2	7	8	6	8	5	32	8	7	3	3	4	2	2	5	6	9	3	8	3	11	3	9	4	4	5	11
									5	6.06	3	4.7527		9.5	17.5	8	24.8179		6	7	5	4	4	2	6	5	6	7	10	2	1	4	4	3	2	11	6	4	4	32	3	4	12	7	13	4	2	6	2
									6	7.48	4.75	5.71514		7.5	19.66	6	30.3662		5	4	7	7	8	7	3	19	32	4	5	3	4	3	2	6	11	4	6	13	4	2	4	4	4	5	5	6	5	10	12
									6	8.24	6.75	6.63805		8	13.36	7.5	20.0914		6	11	6	19	9	19	6	11	19	4	9	7	12	4	5	11	4	4	5	4	4	32	8	3	7	6	4	19	2	7	3
									4.5	6.06	3	3.78186		8	13.08	6.25	19.0251		4	3	3	4	4	5	13	11	5	4	3	12	4	11	19	1	4	3	4	6	11	2	2	5	7	4	7	6	10	1	9
									4.5	5.64	2	3.31207		7	10.68	5.75	12.6013		6	6	5	11	13	6	4	4	4	4	3	3	4	13	6	4	8	6	4	3	3	4	4	13	6	2	5	1	6	6	5
									5	7.18	4.75	6.35896		6	11.88	6	19.3049		11	4	1	4	8	32	32	4	13	4	2	2	1	3	6	5	4	4	4	11	10	8	19	7	8	7	4	11	9	5	4
									6	6.66	5	4.46122		7	12.48	6.5	19.0737		10	9	5	4	2	4	7	4	5	6	19	12	4	4	4	7	3	3	6	6	4	19	4	6	11	4	19	9	2	12	9
									6.5	8.36	5.5	7.07615		7.5	14.1	8.5	18.4427		7	13	5	8	4	12	4	8	4	7	5	5	7	4	8	8	4	32	4	7	8	3	11	4	11	5	10	5	5	19	8
									5	6.36	3	5.33284		6.5	9.98	6	14.8894		4	9	7	2	5	4	6	7	1	5	4	5	4	12	4	5	5	4	12	7	7	5	3	5	6	6	3	1	4	5	3
									4	6.1	5	4.9125		6	11.8	4.75	19.2396		7	7	4	7	4	2	3	2	4	1	2	8	13	9	2	6	11	2	9	5	7	12	3	2	10	4	4	2	9	4	4
									4.5	7.74	4.75	7.34238		8	12.34	5.5	18.9947		4	19	2	4	32	8	4	4	12	2	32	4	3	11	4	9	4	32	5	8	3	7	11	2	4	12	6	5	6	4	4
									5	6.18	3	4.64973		8	14.14	5	22.3972		4	8	1	1	5	7	12	5	3	4	2	4	5	7	7	6	3	2	2	4	5	7	19	2	4	4	4	13	5	5	5
									5	7.38	4	6.27561		7	12.64	6	21.5764		7	5	4	8	4	4	5	10	5	7	4	2	32	7	5	19	11	12	5	6	4	19	32	4	5	2	12	4	7	4	6
									5	6.24	4	4.0936		8	11.32	4	17.8822		4	4	7	8	5	11	4	6	5	1	5	5	4	6	5	7	4	19	4	19	2	12	3	4	8	1	4	2	7	2	3
									5	6.04	3.75	4.88212		8	15.56	6	23.9405		5	2	3	6	4	3	1	8	4	6	4	6	7	5	4	6	3	3	2	2	9	32	5	6	6	3	7	11	6	3	11
									6	8.44	5.75	7.44273		7	12.94	5.75	21.6686		6	8	4	6	9	11	13	4	4	3	5	2	5	19	5	7	4	4	19	10	7	6	4	19	32	6	3	3	7	11	11
									6	7.04	6	4.96913		7	10.8	6	16.2255		11	9	12	12	3	11	2	4	4	4	9	32	13	10	10	5	6	4	4	2	6	4	6	2	2	4	3	11	6	4	7
									5	5.84	3.75	3.55918		7	12.66	6	20.1369		2	4	8	11	19	7	4	6	5	2	1	1	5	8	4	4	10	6	6	6	3	5	7	9	3	3	3	12	1	5	13
									5	5.66	4	3.42029		9	15.44	6.5	24.4842		13	6	11	3	6	8	6	2	7	3	3	11	3	4	11	6	4	3	7	10	7	4	3	5	4	4	4	7	2	6	3
									5	7.14	7	5.77472		8	20.56	8.75	27.9315		11	3	2	7	4	1	4	2	32	2	19	4	6	4	4	7	4	12	5	6	4	11	13	6	8	11	11	4	2	3	4
									6	7.58	5.5	7.40681		8	12.9	5	19.0137		6	32	2	6	19	6	1	5	1	3	2	3	10	10	10	5	1	7	4	1	4	11	4	7	11	6	4	4	8	6	4
									5	6.58	3	4.95733		8.5	11.06	5.75	12.6158		8	11	5	4	5	19	5	4	6	10	6	4	4	3	11	3	2	13	7	4	3	7	3	3	4	5	6	4	3	7	6
									4	6.26	3	6.9629		7	10.26	5	14.7327		32	4	4	5	4	2	9	32	4	2	5	2	4	7	2	13	5	3	4	7	5	2	1	4	4	5	6	4	5	3	3
									5	7.2	5.75	6.15447		8	14.36	4	22.2286		10	3	5	11	11	3	4	7	1	4	4	32	2	7	19	19	5	3	3	19	11	5	2	8	3	3	5	13	5	5	7
									5.5	8.12	5.5	7.13611		7	10.46	6	14.8712		3	5	8	1	8	5	7	32	7	10	11	5	4	4	11	4	5	11	4	4	1	3	5	6	5	32	8	4	6	13	11
									5.5	6	3	3.25137		6.5	11.3	5	16.0957		7	5	3	7	4	4	4	4	10	2	4	6	4	10	6	7	5	6	3	8	6	7	9	12	3	6	4	4	13	3	3
									6	7.2	4.75	5.20988		6	8.88	5	10.7374		5	2	4	4	5	4	6	6	6	13	2	4	19	4	4	6	8	3	6	5	4	8	12	9	7	6	13	7	9	8	19
									6	6.9	6.75	4.06704		7	13.56	5	22.4455		6	7	12	4	6	12	11	3	3	6	5	4	6	12	6	10	7	5	11	3	6	4	1	11	6	2	9	8	4	7	12
									5	7.62	4.75	6.28536		7	13.44	4.75	21.0637		6	9	10	11	4	3	3	8	19	12	4	11	5	5	6	5	13	2	32	4	19	5	5	8	5	3	7	4	7	4	4
									5	7.08	3.75	7.03588		8	11.54	5	14.8602		4	4	32	4	4	12	3	3	4	7	7	6	2	6	3	8	4	5	3	9	7	2	3	5	9	6	2	4	6	32	5
									4	6.08	3	3.64126		7.5	18.32	8	27.0762		7	4	4	7	4	4	3	4	4	9	7	4	4	10	9	5	11	8	3	4	3	3	6	9	4	7	4	3	4	11	6
									5	6.42	4.75	3.73669		7.5	9.42	4.75	13.1647		2	3	4	5	6	13	7	12	12	11	4	4	5	4	4	4	19	6	5	5	2	8	9	2	4	7	3	4	4	3	5
									5	6.08	4	3.71341		6	9.18	5	10.8321		10	4	8	1	11	13	6	4	6	4	5	11	13	5	4	8	2	4	6	4	7	19	6	1	2	2	3	5	4	1	4
									5	6.32	4	3.6558		9	9.62	6	8.59019		4	4	4	5	4	6	4	11	7	7	3	13	4	4	5	3	8	8	4	4	4	6	11	13	1	2	2	9	4	7	8
									6	7.8	6	6.11455		8	15.2	8	23.1693		3	5	32	5	19	6	6	32	11	11	4	4	8	4	6	3	2	4	8	13	4	8	5	5	6	7	3	11	11	11	10
									5	6.3	3	4.7002		9	11.4	4.75	14.7938		5	4	4	2	8	4	6	3	4	7	11	7	8	7	13	3	1	5	7	8	6	3	4	8	7	7	4	12	6	3	7
									4.5	6.84	5	5.67975		7	11.98	6	17.4209		3	8	4	1	13	4	9	7	2	10	11	19	4	10	4	5	6	3	3	1	4	4	4	10	4	19	2	32	11	3	2
									5.5	7.72	6.75	6.61489		6	10.8	5.75	17.9807		6	6	4	2	6	4	11	2	7	32	4	2	10	2	32	11	3	7	11	3	12	3	4	13	11	6	5	6	6	9	4
									6	8.44	7	7.04261		6.5	10.98	6	18.1305		3	6	6	32	11	13	3	4	7	13	4	6	32	4	8	3	2	6	4	5	4	8	6	2	11	11	11	8	7	12	7
									4.5	6.8	4	6.06092		7	12.08	6	19.1352		12	3	8	4	2	2	8	3	7	4	3	11	2	4	4	3	4	11	11	4	6	4	32	12	32	5	4	6	3	5	3
									5	5.72	3	2.79241		6.5	10.58	5	17.9615		3	6	11	7	4	3	3	4	5	8	6	3	2	4	8	12	5	7	9	4	4	2	3	6	5	10	6	6	7	5	4
									5	6.62	3	5.40555		7	15.84	7.25	25.2751		6	3	6	4	5	7	2	5	1	6	7	7	2	13	4	19	32	13	6	4	3	1	7	2	4	8	3	11	5	3	11
									5	5.68	2.75	3.40132		6	11.36	5	19.2203		7	11	7	4	4	4	11	8	19	4	4	13	6	4	4	7	6	6	5	3	13	2	7	4	8	5	4	6	5	13	2
									5	6.02	3.75	3.61115		6	12.64	6	20.1401		11	5	4	4	5	11	2	4	3	2	12	7	2	11	5	6	2	4	5	11	19	4	4	10	4	4	7	3	4	5	8
									5	5.76	4.75	3.10733		8	13.88	6	21.038		7	11	6	6	5	13	3	7	3	6	5	8	3	5	10	4	11	4	9	1	4	4	3	4	4	2	4	3	8	4	8
									4	5.94	3	5.04433		6	7.68	5	8.02405		10	4	4	11	4	3	4	11	1	32	6	6	5	4	12	6	11	11	8	8	2	7	3	4	13	7	12	1	4	4	6
									5	6.52	3	5.14381		7	10.94	5	17.8981		5	3	4	7	4	6	4	6	19	6	4	9	4	3	2	6	4	5	19	8	7	4	7	5	2	11	11	4	9	5	32
									5	6.44	4	4.98225		8	11.32	4	16.0171		3	5	7	4	3	4	2	2	5	4	10	6	19	8	7	12	4	4	6	9	4	8	2	4	7	12	4	4	5	3	3
									6	6.82	5	3.5323		7	11.28	5	16.1334		12	4	6	2	11	11	4	4	11	7	7	4	7	4	7	8	5	4	4	5	9	13	5	4	3	11	9	11	4	19	4
									6	6.78	4.75	4.42299		6	11.66	4.75	21.7468		19	2	4	4	9	3	1	4	4	4	12	4	19	12	2	5	4	3	7	2	13	9	7	8	4	7	6	7	9	7	6
									5	6.6	5	5.18239		9	11.78	5	15.9531		13	4	3	6	10	4	4	4	11	4	9	6	8	2	12	4	11	3	4	4	5	4	5	4	19	8	4	4	11	2	5
									5	6.74	2.75	6.09386		9	11.58	5	15.9976		5	6	11	6	19	6	3	7	7	3	4	3	5	6	3	6	4	5	4	6	2	7	4	5	4	6	5	5	32	4	13
									6.5	8.12	5.75	5.36291		7	12.98	6	20.1641		5	13	5	8	5	4	6	32	7	8	4	7	7	4	5	7	11	3	6	7	19	4	4	10	11	12	5	2	12	10	11
									5	5.82	3	3.06854		8	13.62	5	19.9784		8	6	7	3	3	5	12	6	5	6	6	3	10	6	7	4	4	12	1	4	8	4	4	4	3	11	11	4	4	6	4
									6	7.78	6	6.13218		6.5	10.16	4	17.9231		4	3	9	4	11	3	12	4	3	6	12	6	2	8	11	7	5	11	6	6	9	2	13	4	4	4	19	11	4	12	4
									5	7.96	6.75	6.86297		7	12.06	4.75	17.3457		6	4	12	4	5	7	11	6	3	5	11	1	2	9	10	4	4	13	11	10	4	11	8	4	4	5	3	5	4	11	32
									5	7.06	6.25	6.0623		7	10.98	4	17.9586		7	19	6	4	6	3	5	3	6	3	2	4	11	2	1	13	5	8	10	19	13	2	13	5	4	1	4	4	7	4	3
									5	6.54	4.75	4.82853		7	11.32	4.75	16.0833		8	2	8	32	9	4	12	4	3	12	6	3	4	3	1	10	4	4	9	4	4	12	4	11	6	3	4	11	8	3	6
									5	5.7	3	3.29657		8.5	12.92	6	21.5424		8	5	3	4	4	2	1	4	4	6	4	6	7	4	6	7	4	3	3	6	11	4	6	10	4	10	4	4	7	2	13
									5	7.22	3.75	6.14548		6.5	14.24	5.75	23.4482		5	1	11	4	11	8	5	4	8	6	6	7	7	5	11	2	5	4	7	5	3	7	4	4	6	32	5	4	6	7	4
									6	6.56	3.75	3.93394		6	9.28	5.75	13.3677		11	19	1	10	6	4	6	2	7	6	6	19	9	4	4	11	11	3	12	7	4	10	13	7	6	4	3	4	4	4	8
									5	6.1	3	4.88333		7.5	10.4	6	10.9283		2	1	3	3	2	7	2	5	7	13	11	2	3	10	5	2	7	32	6	1	13	7	4	5	6	5	3	4	4	5	4
									5	6.82	4	6.25541		8.5	22.78	9	32.327		4	3	5	1	4	4	11	4	11	9	1	12	2	7	2	5	4	3	5	6	2	11	2	4	5	7	8	2	32	8	8
									6	7.86	6.75	6.63328		7	12.86	5	20.1788		4	6	32	2	6	19	4	4	3	9	11	5	7	13	5	4	4	6	4	11	4	10	4	3	7	3	7	19	32	19	3
									5	5.36	2	3.10207		9	16.2	6.5	23.7521		1	5	3	8	6	11	2	2	3	12	5	5	1	2	3	5	12	4	7	5	5	3	4	10	7	5	5	4	12	5	4
									6	7.5	4.75	5.49304		7	8.46	4.75	8.10193		3	3	13	3	8	10	19	3	4	4	7	3	4	3	6	7	3	8	2	6	5	4	5	7	11	4	19	6	4	6	7
									6	7.38	5.75	5.96209		7	10.06	6	12.3725		7	5	10	6	5	4	4	7	11	3	9	4	3	12	10	8	6	11	6	2	7	7	5	9	11	5	11	32	4	4	3
									5	6.88	3.75	5.93722		8	12.34	4	18.9259		12	5	6	4	7	12	4	4	11	6	4	5	4	2	10	3	4	7	6	8	3	9	4	7	8	7	2	3	4	7	11
									5	6.92	4	5.61281		8.5	14.96	4	23.0713		3	11	4	6	4	4	13	7	7	5	4	32	2	6	13	5	5	13	19	11	8	4	1	4	6	3	3	4	5	3	4
									6	7.16	4.75	5.65454		6	11.66	6	19.1712		6	4	4	3	6	10	8	1	2	4	8	2	7	4	6	2	6	2	10	7	4	11	7	2	19	32	11	5	19	4	6
									5.5	7.46	6.5	6.48455		7	11.36	5.75	16.1583		7	10	4	3	4	11	4	6	4	9	6	3	3	3	32	6	13	5	3	1	4	4	3	3	6	7	19	1	3	4	12
									6	7.28	4	5.90413		6	8.4	4.5	12.9929		11	3	4	32	13	3	4	4	5	7	4	5	9	8	6	11	6	32	4	8	2	8	8	8	4	8	4	4	1	4	6
									5	6.28	2.75	5.89721		7	12.98	6	20.151		5	5	4	4	12	3	3	4	5	2	8	4	4	5	4	6	9	4	5	3	6	5	8	5	11	2	5	5	3	4	3
									5	6.2	4.75	4.23783		7	8.9	6	8.411		5	6	3	4	19	13	2	19	11	5	11	3	5	12	4	6	2	4	2	6	4	2	3	5	4	3	6	7	2	3	5
									4	6.28	2	5.0185		6	12.52	6	21.6901		4	5	6	4	4	9	4	6	8	4	4	19	5	6	6	3	3	2	8	3	5	5	4	3	3	4	3	3	11	4	4
									5	6.58	4	4.99833		7.5	9.72	4.75	10.414		4	7	4	12	4	4	9	6	8	8	4	2	11	2	13	5	4	5	7	3	5	9	2	4	3	6	7	5	1	2	4
									5	6.14	2.75	5.0265		6.5	9.32	6	10.8014		2	7	5	8	3	8	3	4	5	2	6	12	5	4	4	5	5	4	4	5	4	5	11	2	3	32	2	19	3	4	6
									4	6.78	4	6.1819		7	16.96	5.75	27.6774		4	3	4	10	3	4	9	32	4	4	11	8	4	19	4	5	3	3	2	11	9	9	4	5	8	3	4	2	11	6	4
									6	7.38	4	6.18388		9	17.28	7	25.6945		5	4	2	11	7	11	8	7	19	5	2	3	13	4	4	3	1	4	4	7	12	4	4	4	5	4	6	11	32	5	8
									6	8.04	5.5	7.01299		8.5	15.26	8	23.1815		7	2	5	7	32	4	4	4	8	6	4	6	7	7	10	12	2	32	19	6	4	8	2	12	11	5	8	4	5	7	4
									5	6.46	5	5.59231		6	9.74	6	14.8294		4	1	9	7	19	7	11	4	4	19	5	7	2	3	4	2	32	1	13	9	4	13	8	2	4	10	2	4	3	6	1
									5	6.2	4	3.54562		7	15.14	7.75	23.1702		4	8	3	4	7	7	12	5	6	7	10	5	11	12	1	6	9	12	4	2	3	7	4	13	4	4	3	6	4	10	4
									5.5	6.92	6	4.96453		8	10.74	6	11.0024		6	11	4	4	3	2	13	3	11	7	11	5	32	2	13	11	5	9	5	8	11	5	12	4	10	6	4	6	5	7	11
									4.5	5.98	3	4.71424		7	13.16	9	17.2832		7	2	7	6	4	11	4	5	1	3	3	3	2	4	12	7	4	5	5	7	4	4	4	3	9	4	4	4	5	2	4
									5	5.92	2.75	4.36984		6	9.26	6	13.186		8	4	4	11	6	6	32	4	3	6	5	6	6	7	5	8	2	3	4	6	8	3	4	6	3	4	6	4	7	4	7
									6	7.36	4	6.26868		6.5	14.02	5.75	23.4229		6	8	7	4	11	4	11	1	8	4	5	13	4	6	13	10	6	6	3	7	8	4	13	7	12	4	32	2	1	5	2
									6	7.76	4.75	6.55451		7.5	8.12	5	4.04888		5	4	5	6	4	9	11	2	4	4	6	32	19	13	13	10	5	11	7	7	4	3	6	2	6	3	19	4	6	6	6
									5	6.58	3.75	4.99833		6	7.92	6	8.55436		4	9	3	4	3	4	11	1	7	6	4	4	5	3	12	4	5	7	7	32	9	2	2	4	4	19	4	7	11	4	6
									4.5	6.34	4	5.10146		7	13.74	6	21.2582		2	5	4	7	4	7	5	6	6	4	4	32	4	1	11	3	4	4	9	3	3	3	2	4	9	4	2	4	6	10	6
									5	7.24	6	6.19928		8	13.58	6	21.3265		2	4	3	2	4	13	11	8	9	10	8	32	4	12	1	13	11	4	5	4	2	7	2	11	4	6	2	4	6	5	8
									7	8.04	6.5	5.928		7	10.26	5.75	14.705		1	2	8	12	7	4	11	6	4	5	11	9	9	10	6	7	11	6	12	6	10	32	3	5	7	4	13	11	32	7	2
									6	7.08	4.75	4.20806		9	11.64	5	15.9563		2	4	10	7	4	7	5	4	4	4	4	2	7	11	6	8	6	4	5	11	8	13	1	5	9	19	8	11	11	4	1
									5	5.62	2.75	3.17445		7.5	16.94	4.75	25.8342		6	2	7	4	12	3	10	4	9	6	2	7	6	4	4	6	6	3	9	5	4	4	2	3	19	2	4	5	4	3	11
									5	6.34	3.75	5.89226		8.5	15.66	6	24.0371		4	32	3	5	2	2	7	5	5	6	3	9	3	10	3	4	11	8	5	6	6	8	4	3	4	9	2	7	3	5	12
									6	6.74	3.5	6.2362		9	19.96	8.5	28.4999		2	10	5	10	4	6	6	6	4	11	3	8	3	4	5	3	13	8	4	2	6	11	4	6	9	6	19	4	6	6	9
									6	6.52	4	4.86655		8.5	10.1	4.75	13.1277		3	5	6	4	2	11	4	3	11	6	11	4	9	6	6	4	4	12	1	5	7	2	3	4	2	4	8	32	5	8	11
									4	6.52	3.75	5.42195		9	9.6	5	8.45154		7	12	4	6	4	1	4	4	10	32	1	1	11	4	4	5	3	3	4	3	13	7	12	2	3	5	4	2	4	12	2
									6	7.2	4	5.17845		7	13.3	5.75	22.6267		7	5	4	4	6	6	4	7	7	6	3	6	5	6	5	11	7	6	4	2	12	4	6	8	6	6	4	10	5	4	32
									4	6.9	3	7.10346		8	11.74	5	14.1952		4	10	6	6	4	6	32	1	8	4	6	4	5	32	4	3	4	4	4	4	7	2	4	5	4	4	6	3	2	4	3
									5	6.76	3	5.29752		9	10.58	5.75	14.6762		7	5	10	4	6	4	5	1	11	3	7	4	4	4	5	4	4	7	2	13	3	7	19	4	6	19	10	5	11	4	11
									5	6.28	3	4.98586		8	16	4.75	25.086		6	6	2	7	4	5	7	32	6	5	5	5	1	3	4	6	4	5	4	2	4	4	9	4	13	5	4	7	2	4	12
									5	7	4.75	5.31459		6	11.94	5	21.7569		5	1	7	11	6	4	6	11	11	5	32	3	4	7	7	4	2	7	4	6	6	12	4	4	3	2	7	2	5	12	3
									5	6.36	4	3.42118		9	17.68	8.75	24.3917		4	19	3	6	3	3	4	5	6	4	5	6	6	5	11	5	8	11	7	11	5	5	11	12	2	4	3	11	4	4	8
									5	6.56	3.75	4.77305		9	15.66	8.5	21.7468		4	13	3	12	13	6	2	10	5	4	7	5	11	4	7	32	7	4	6	4	3	6	9	4	6	1	8	11	12	7	10
									4.5	6.5	4.75	6.07521		8	14.64	5.75	23.2386		3	4	3	6	4	4	3	2	32	3	3	8	1	1	3	4	6	8	5	6	3	5	11	4	10	3	10	11	2	11	11
									4.5	7.14	4.75	6.61479		7.5	11	4.75	15.9949		8	4	5	8	11	6	19	3	7	3	9	4	6	4	5	6	5	4	2	2	1	4	1	13	12	4	2	11	4	12	5
									5	5.84	3	2.83822		6	12.62	6	18.6524		4	11	9	3	6	4	9	5	3	4	4	8	4	4	5	11	5	5	8	7	3	4	2	6	5	6	11	2	4	4	6
									5	6.56	5	4.94525		8	10.78	5.75	14.7873		3	3	12	12	32	6	10	11	2	11	9	13	6	3	2	4	2	4	5	7	4	9	4	9	3	9	4	2	4	6	11
									6	7.68	5.75	6.87331		6	7.12	6	4.23609		3	10	4	5	6	4	6	12	6	7	11	11	2	5	11	10	5	2	32	8	10	5	2	4	3	10	5	4	8	6	12
									4	5.9	3	5.99404		8	15.74	6	24.016		10	1	2	2	4	32	5	4	2	6	4	4	6	2	3	2	3	6	4	6	5	4	2	4	6	11	2	7	32	4	2
									6	8.4	6.75	7.83503		6	11.06	5	16.2348		2	2	7	7	3	4	5	4	32	4	32	5	2	7	5	6	1	11	4	11	5	4	4	7	11	4	4	32	1	4	5
									6	6.58	3	4.669		7.5	9.98	5	14.6837		32	7	19	4	7	8	10	4	10	6	5	4	7	7	4	7	11	6	6	6	4	4	7	4	6	2	8	5	7	6	6
									5	5.84	3.75	3.56491		8	10.34	5	14.7546		3	12	10	8	4	4	6	4	4	8	6	10	1	4	4	3	5	11	5	5	7	19	4	5	3	11	10	4	4	2	8
									5.5	6.6	2.75	5.75344		8	9.62	6	13.0648		4	5	4	4	2	7	4	6	7	2	32	6	6	4	4	6	4	7	6	1	7	6	32	8	5	2	7	3	3	6	13
									5	7.42	5.75	7.40405		8	15.02	5	23.1882		5	8	11	5	2	12	1	3	4	4	2	9	13	4	3	9	6	32	4	11	2	19	4	4	3	6	5	4	3	11	19
									6	7.7	4.5	6.07521		7.5	12.9	4.75	21.5381		4	7	8	19	5	8	5	2	5	4	13	11	1	7	5	6	9	2	4	1	11	13	4	7	7	10	8	5	6	4	9
									4.5	5.46	2	3.05868		8.5	12.22	7.5	13.923		4	5	4	4	3	12	11	3	4	2	5	13	6	8	6	9	6	4	5	1	4	13	4	4	3	5	2	7	6	4	3
									5	6.28	3	3.90207		8	13.56	10	20.0928		4	6	7	3	2	13	3	12	13	6	4	1	7	4	8	7	4	6	6	3	2	5	3	4	4	11	4	4	19	5	5
									4	5.8	3.75	3.42261		8	10.24	5	13.0487		3	4	6	4	11	7	3	4	10	11	3	10	19	4	6	4	4	3	8	2	5	8	6	11	4	4	5	4	6	8	4
									5	6.84	5	6.38033		8	10.42	6.25	10.6101		4	11	6	6	10	4	11	8	4	11	5	7	3	9	13	2	4	2	6	4	4	4	2	5	19	4	7	4	5	8	11
									5	6.92	3.75	6.40421		7.5	10.14	4.75	13.0728		32	3	2	4	8	4	11	4	6	4	3	5	5	4	2	4	6	3	3	5	2	5	11	4	11	5	5	13	4	6	1
									5	7.36	6.5	6.36239		7	9.26	6	10.5285		3	6	4	6	8	4	4	11	2	4	4	12	7	12	6	4	1	11	4	4	4	19	4	4	6	7	11	5	7	12	4
									5.5	5.8	3	2.84282		6.5	9.54	5.75	13.3221		4	6	5	2	4	4	6	3	4	7	5	4	4	3	7	6	11	10	3	7	2	5	5	4	6	7	7	2	1	6	8
									6	6.86	4	5.03867		7	12.9	7.5	21.5996		13	2	5	8	7	32	12	9	5	4	12	4	4	7	3	2	4	6	8	7	2	8	7	4	4	5	7	7	4	7	13
									5	6.76	3	6.02227		8	15.1	7.5	21.8597		4	8	7	3	4	11	7	5	7	1	4	4	11	32	4	4	7	19	4	2	4	4	6	9	4	7	3	3	3	11	8
									6	7.32	6	5.64761		8	15.28	4	21.6522		19	32	10	4	4	4	6	2	6	4	4	5	4	3	6	7	4	2	3	6	7	2	4	11	6	19	6	6	11	1	12
									5	6.4	3	4.9734		7	12	4	17.5103		5	6	7	4	4	7	1	3	13	4	9	10	8	5	7	4	6	6	4	5	7	1	4	3	8	11	3	11	10	8	2
									6	7.44	6	5.28826		8	12.96	4	17.2638		8	32	11	12	5	1	4	7	6	7	7	11	9	19	4	10	4	4	10	8	5	4	3	6	11	4	5	9	2	4	12
									4.5	5.36	2.75	2.93994		7	8.74	9.25	5.33686		4	6	8	5	4	3	5	3	6	2	10	3	1	7	4	4	7	9	2	6	13	12	1	11	2	10	2	4	4	3	4
									4	5.78	3	4.84574		9	13.1	5	18.3728		4	4	2	6	3	4	4	10	6	4	13	1	3	7	3	6	6	2	5	2	6	4	8	4	12	32	6	12	6	8	5
									5	6.66	3.75	6.11659		6.5	14.56	5	24.2278		2	4	5	6	4	32	11	9	13	3	7	3	2	3	1	6	7	4	4	11	4	5	12	6	5	11	32	9	3	5	5
									5	5.9	3	4.7606		8	9.58	4.75	10.2561		1	10	4	32	6	4	5	4	4	3	6	6	4	7	4	3	4	10	3	4	5	5	11	7	1	3	7	11	8	2	3
									4	5.46	3	2.84433		9	13.22	6.75	19.0084		4	11	4	4	4	13	4	5	4	5	3	5	6	2	4	11	1	5	4	8	4	4	1	7	4	3	2	12	4	7	8
									4	6.5	4	6.028		9	17.06	5	25.7392		4	2	4	4	2	7	11	19	8	6	32	4	8	3	19	2	3	1	4	4	3	3	2	5	5	3	19	2	3	12	4
									4.5	5.32	3	3.09997		7	12.26	5.75	19.0261		4	6	5	4	8	11	13	2	3	2	6	1	10	5	6	6	4	1	1	11	10	3	5	4	2	3	4	4	8	3	3
									4	6.64	3	6.62635		7	14.5	5	23.268		4	4	10	7	2	7	4	32	7	2	3	4	6	7	3	1	4	11	2	4	1	7	19	7	32	5	4	4	6	4	4
									5	6.2	2	4.23301		7.5	15.78	4.75	23.9509		12	10	5	6	4	6	1	6	5	2	3	5	3	4	4	5	3	19	5	4	4	3	5	19	5	5	8	3	3	6	11
									5	5.94	3	4.70956		7	16.58	5.75	25.9246		4	4	4	2	8	8	6	5	5	7	3	9	4	4	1	2	6	2	6	5	1	2	6	13	5	3	7	6	11	5	4
									6	7.68	5	6.48842		9	18.76	8.75	27.2738		19	11	12	1	4	5	8	6	4	6	9	5	1	5	5	5	10	7	5	11	19	32	4	7	5	19	4	5	4	3	1
									6	7.1	5	4.95799		8	11.88	9	16.0911		11	11	9	32	4	5	11	4	9	12	6	7	4	11	19	11	4	6	4	6	4	7	12	4	8	4	8	5	4	2	9
									6	7.76	6.75	5.54227		8	18.54	7	28.054		6	12	4	7	19	4	11	11	13	2	19	4	4	4	11	7	13	3	6	32	4	7	5	7	4	4	3	6	8	1	11
									5	5.26	2	2.55399		8	15.82	7.5	21.7337		10	4	4	5	11	4	3	9	3	5	1	5	8	4	6	1	6	4	11	7	3	5	7	6	5	9	3	11	6	5	6
									5	6.18	3	4.65412		7.5	8.22	6	7.76778		4	2	11	4	7	4	5	9	3	32	7	7	4	4	4	4	1	11	6	3	7	11	5	7	4	4	4	7	4	11	4
									5	6.56	4	5.00677		8.5	14.6	5.5	20.7492		5	4	11	11	32	4	19	4	6	8	4	10	8	5	7	5	2	11	7	4	4	7	2	5	11	5	4	4	10	8	13
									6	7.4	3	6.93998		7	8.28	5	7.91805		6	5	4	4	7	32	3	5	5	4	8	32	32	3	7	6	19	7	3	3	5	7	7	7	4	4	2	6	8	3	3
									6	6.66	5	3.74498		8	11.84	6	16.1869		2	11	6	2	11	11	11	6	5	5	2	7	11	6	4	5	5	4	6	6	13	1	7	6	12	9	5	19	4	11	7
									5	5.64	4	3.75124		8	9.96	4.75	10.3745		5	2	5	5	3	2	5	6	8	5	7	1	10	19	3	19	3	3	4	3	3	4	6	3	3	3	4	3	7	2	4
									5	7.12	4.75	5.86807		6	12	6	19.0873		8	19	9	3	2	7	4	5	11	11	4	4	5	5	6	4	2	3	32	19	3	7	11	8	4	4	8	5	2	19	4
									5	8.24	6.5	8.16803		9	12.62	4	18.9078		5	4	8	4	11	2	2	12	13	6	4	2	4	4	19	6	4	19	32	11	4	32	4	4	6	2	7	4	6	3	2
									4	6.14	3	5.18636		9	18.84	7.5	27.2759		1	6	2	11	5	6	11	4	7	4	4	32	4	4	19	5	2	4	4	7	6	2	8	13	6	5	4	4	2	10	2
									5	6.8	3.75	5.53652		7	13.5	5.75	16.714		4	11	3	8	3	4	5	6	11	7	19	32	7	5	10	11	4	4	4	2	4	3	11	6	7	4	4	4	6	2	3
									5	7.28	6	5.73226		6	11.58	7	16.136		7	32	4	11	2	11	4	11	7	3	4	5	6	1	5	6	2	4	6	11	8	19	10	4	19	2	13	10	12	4	7
									4	5.68	2.75	4.87576		8	12.18	6.75	15.9996		7	3	7	4	4	4	1	7	11	3	7	12	5	3	4	3	3	6	4	4	5	4	3	2	6	11	2	2	19	7	5
									5	6.12	2.75	4.64951		8	9.84	3.75	10.2884		8	4	12	8	2	10	4	32	4	12	6	6	7	4	7	4	3	4	4	3	5	3	7	5	5	4	4	4	11	6	3
									5	6.32	4	4.09798		7.5	12.94	5	15.4278		2	2	4	13	10	2	11	4	19	11	4	6	5	7	3	10	7	2	5	4	4	12	4	4	6	5	6	2	11	8	2
									4.5	6.6	3.75	6.2073		8	14.84	6	23.3092		4	4	4	6	32	3	8	4	6	6	4	7	8	4	3	2	7	4	1	1	5	7	5	3	11	3	8	4	8	7	7
									5.5	7.08	5	5.2793		7	12.42	4	19.0307		3	4	3	7	12	11	5	13	2	4	8	12	11	5	6	3	4	7	3	6	11	4	11	2	9	2	12	4	6	2	13
									5	5.92	3	4.70276		7.5	15.16	7	23.1132		3	4	8	5	7	2	4	12	3	6	4	4	11	4	6	1	4	9	7	11	4	4	6	4	7	7	11	5	11	5	6
									5	6.08	3	3.63565		8	12.84	5	18.4351		8	5	11	5	4	13	4	4	4	4	4	4	4	5	10	7	6	6	4	10	7	13	1	4	1	7	6	2	11	4	3
									4	5.62	2.75	3.36786		7	17	10	24.6659		6	5	2	3	9	4	4	1	5	5	4	11	4	3	12	7	11	5	9	4	6	3	4	4	4	5	7	11	3	4	3
									4.5	6.56	3	5.63937		7	11.66	5	17.441		4	9	4	12	4	19	3	3	4	5	11	4	5	2	5	3	2	7	4	5	4	7	7	6	3	6	2	13	4	6	5
									5	7.32	5	6.36136		8	13.26	4.75	18.4555		4	8	2	4	3	8	4	2	12	3	4	8	5	6	11	11	9	4	5	2	6	6	6	3	11	11	4	4	4	4	13
									4	5.94	4	3.73297		8	19.16	7	29.729		1	13	5	13	4	4	11	5	4	12	4	11	4	2	4	4	6	4	2	4	9	3	4	11	8	11	5	4	7	11	7
									5	6.44	3	5.09966		7	13.3	5.75	22.5508		13	3	11	7	2	5	3	3	3	8	6	4	9	3	6	3	8	4	4	4	7	5	6	4	4	7	3	13	3	4	11
									6	7.72	4	7.08848		7	12.18	5	19.0913		4	2	5	5	7	7	4	5	6	32	4	32	1	6	6	13	11	7	2	8	4	9	11	2	4	3	5	3	7	5	4
									6	6.7	4	3.82393		7	13.16	4.75	19.981		6	4	10	8	4	7	7	4	4	6	7	7	11	1	3	19	19	10	11	6	8	2	7	3	5	4	4	4	3	4	13
									5	5.98	6	3.42553		9	18.64	8	26.1235		11	12	3	2	5	13	3	4	10	11	13	11	5	11	2	1	3	2	6	3	6	9	4	11	7	4	2	2	11	3	4
									5	7.22	6.5	6.07198		8	13.12	5.5	19.0109		3	32	4	11	4	5	3	6	3	13	4	4	2	11	4	4	8	5	6	11	4	12	8	11	32	2	3	3	9	4	13
									5	7.16	4	6.26412		7.5	14.06	4	22.3355		11	6	4	4	3	7	4	5	4	4	4	1	4	8	12	6	3	4	2	13	8	4	5	4	19	9	6	5	3	32	3
									5	7.54	5.75	6.65233		7	9.64	4	14.6089		7	5	1	3	13	7	4	8	19	4	11	4	5	5	19	4	3	4	3	5	2	10	4	11	4	11	32	32	5	4	3
									6	6.38	3	3.92215		7	12.94	5.75	20.165		1	5	4	7	6	3	4	4	6	4	4	10	7	4	4	7	3	11	3	7	5	11	13	3	6	6	7	19	5	2	11
									6.5	9.34	7	8.4506		6	11.64	6	19.165		2	4	11	3	8	3	7	32	4	4	5	9	6	6	32	11	3	5	7	4	11	5	5	7	4	4	7	6	13	11	2
									5.5	6.7	5.75	5.04369		7.5	11.42	5	16.0345		3	8	10	12	3	4	4	5	13	6	5	1	4	12	10	32	5	2	5	4	2	11	2	6	4	11	7	4	4	6	4
									4	6.78	3	6.42473		7	10.38	5	12.4456		11	3	6	4	3	8	10	13	4	2	19	4	2	4	3	6	2	12	2	13	4	13	6	13	4	7	7	4	4	4	4
									5	7.38	3	7.20513		8	8.92	5	8.07829		4	3	4	11	19	7	2	2	4	7	4	5	7	7	2	1	10	6	5	4	12	3	4	1	6	4	3	3	4	7	6
									5	6.48	3	5.15966		8.5	16	9	21.6767		4	5	8	4	4	5	5	13	7	4	11	19	4	4	3	12	8	7	2	4	4	4	1	7	7	3	4	11	6	5	13
									5	5.48	3.75	2.8157		7	12.04	5.5	18.0441		11	4	5	4	2	6	6	11	4	2	6	5	4	6	7	7	4	11	9	2	4	2	6	3	7	3	4	2	5	6	6
									4	7.02	4	6.99997		8	13	5.75	20.1271		3	6	2	11	4	12	3	4	7	6	32	4	5	3	4	4	2	8	4	4	6	32	4	8	4	8	1	3	32	4	3
									5	5.98	4	3.44928		8	10.78	8	14.8369		4	5	4	2	3	3	2	4	5	6	11	4	3	11	11	1	9	2	11	11	1	4	4	7	4	13	6	3	4	11	10
									5	6.18	3	4.72376		7	11.52	5	19.2314		5	4	3	2	6	6	2	7	4	6	6	5	11	7	11	3	4	4	32	5	2	4	5	2	1	11	5	3	12	5	9
									5	6.66	4	5.12939		8	13.96	5	22.2729		19	4	3	5	4	8	4	9	4	4	3	8	1	6	8	5	11	13	4	9	6	8	3	5	4	4	1	7	12	5	3
									5	6.2	3	4.90314		7	12.9	4	19.9778		2	7	4	11	2	5	7	7	3	5	4	2	4	4	12	5	6	32	11	3	5	2	11	6	2	7	4	4	2	6	13
									6	7.06	4	5.27764		8.5	11.96	4	15.9604		7	3	19	10	7	32	5	11	7	4	3	7	6	8	8	5	19	10	4	4	6	2	4	7	4	7	5	4	8	8	2
									5	6.84	4	5.08443		6	15.78	8.5	21.2414		3	5	7	1	5	5	2	12	10	7	3	4	8	6	4	5	4	3	7	5	6	2	4	13	11	5	3	7	5	4	11
									6	7.3	6.5	5.27702		7	12.12	6	19.1776		11	4	13	7	13	2	11	5	4	9	13	7	9	7	6	6	7	2	2	4	2	1	3	6	6	9	12	8	4	3	6
									5	5.96	3	3.09681		8.5	14.38	7.5	22.3624		2	4	3	2	4	5	11	2	2	5	7	13	5	5	11	8	4	7	6	11	6	6	4	11	5	5	4	4	4	7	6
									6	5.98	3.75	2.77371		8	14.96	5	21.749		4	4	11	11	4	6	1	3	7	4	5	6	11	12	8	3	6	5	8	6	11	4	8	3	4	3	6	5	4	7	8
									5	7.68	4	7.98069		8	11.24	6	16.0694		1	4	8	2	4	4	7	5	4	5	4	13	6	4	2	10	32	9	2	4	7	6	3	3	10	1	32	8	4	4	4
									5	7.16	4	6.39311		8	12.88	5.75	20.0261		12	5	10	4	2	4	5	5	2	4	4	7	19	4	4	9	6	5	12	5	2	3	13	6	10	4	3	5	4	19	4
									5	6.04	3	4.73355		7	15.18	7	23.1681		4	7	3	3	3	7	12	6	4	4	2	4	6	4	9	4	1	5	3	6	5	2	7	5	4	11	12	1	4	3	6
									5	7.22	3.75	6.33194		9	9.36	4.75	7.97895		2	7	5	2	7	19	4	10	32	4	32	4	2	3	6	6	5	4	5	4	11	6	4	6	4	11	4	19	4	3	4
									7	8.24	7	6.57937		7	10.3	5.5	14.6347		6	13	7	11	4	9	5	32	11	4	11	2	6	7	4	8	13	11	13	4	1	2	11	2	11	2	19	7	19	12	12
									6	8	7	6.55277		8	9.4	4	7.99234		7	11	2	2	7	32	11	1	4	11	11	4	12	11	5	32	11	11	3	7	4	10	5	11	1	6	3	4	6	2	6
									5	6.98	6	5.21963		7	8.62	5	7.92282		8	12	32	6	13	4	19	11	11	4	2	10	11	4	7	4	9	5	5	7	3	4	4	3	7	10	5	5	10	4	2
									5	6.48	4	5.08796		7	12.52	4	18.4659		2	4	6	2	7	4	4	19	4	4	3	7	4	11	11	11	1	9	10	4	4	4	3	6	3	11	2	4	12	11	5
									5	6.02	3	4.71424		8.5	14.02	9	19.9382		4	3	7	10	1	3	4	4	8	7	6	11	4	7	7	32	7	5	9	4	3	13	5	5	4	8	4	5	4	6	4
									4.5	6.52	3.75	5.99741		7	9.96	5	10.6961		9	4	7	4	1	2	11	13	2	2	3	4	4	9	4	2	4	1	7	13	6	7	7	4	3	4	3	2	3	7	5
									4	5.44	4	3.42357		6	11.68	5	17.5528		9	11	11	4	4	3	6	2	5	4	5	3	6	2	2	4	3	4	5	2	8	12	3	9	7	5	6	8	2	7	4
									5	7.48	6.5	7.02253		7	9.92	5	13.3031		3	3	3	8	10	9	8	3	5	10	12	1	11	5	12	5	4	4	11	32	2	7	1	4	3	2	4	4	4	11	32
									4	6.4	3.75	6.3181		7	13.8	4.75	22.4799		6	4	4	11	2	5	12	7	3	1	6	2	4	6	3	4	2	4	9	3	2	4	13	2	6	7	4	32	19	1	32
									4.5	5.4	3	2.88557		7	11.98	5	17.4174		2	11	6	11	4	10	7	2	11	4	7	6	5	6	8	4	2	4	3	3	4	4	6	4	2	4	2	11	2	7	4
									5	6.54	3	4.50945		9	16.6	4.75	25.0241		4	4	6	4	5	3	4	11	19	8	4	2	4	12	5	5	4	5	5	5	5	4	4	3	11	4	12	6	5	7	5
									4.5	7	6	6.39834		8	13.1	4.75	21.4202		4	6	3	4	6	2	5	4	10	6	7	6	8	11	2	11	4	12	4	10	4	4	2	12	1	5	4	10	2	8	4
									5	6.28	6	3.68139		6.5	12.14	8	17.459		11	2	13	12	4	7	4	13	11	3	4	5	4	11	4	10	4	11	1	12	2	8	6	10	8	4	7	4	1	6	5
									5	6.98	3	6.39671		7	15.5	6	25.3258		32	3	8	3	11	5	11	5	4	1	7	1	2	4	9	5	7	2	2	4	8	6	7	4	7	2	6	11	4	4	7
									5	6.84	5.5	5.10446		8	13.18	5.75	20.0872		11	2	10	5	4	4	10	32	12	3	3	13	5	5	5	2	11	2	6	4	11	2	4	6	3	8	5	11	5	7	5
									4	5.9	4	5.03153		7	7.82	5	4.12899		10	4	10	11	2	4	10	3	3	4	5	4	4	32	11	3	7	7	19	4	2	8	3	5	3	3	4	11	3	7	6
									5	6.44	3	5.30752		7.5	11.56	5	16.1374		5	1	1	7	3	4	3	4	4	6	4	3	4	3	8	7	19	10	6	5	1	9	4	7	5	4	4	11	3	11	7
									5	7.66	4.75	7.11311		7	9.92	5	10.4312		4	11	2	4	2	4	19	12	4	9	4	8	4	5	2	9	6	3	5	6	7	11	4	6	12	3	5	6	32	5	5
									4	6.1	3.75	5.00714		6	10.4	5	16.194		4	8	3	11	6	11	12	5	19	6	10	4	5	3	4	11	3	5	4	8	2	4	10	4	8	2	2	6	5	3	4
									5	6.32	4	3.9354		5	8.02	5	8.29185		13	6	1	1	1	8	6	5	2	2	5	3	5	4	6	9	5	4	4	7	2	3	12	5	10	7	5	8	5	2	13
									4	6.74	3	5.61634		8	8.02	5	7.79715		6	4	3	2	32	6	10	4	5	4	7	7	3	3	1	4	4	11	2	7	7	8	4	6	7	19	4	5	7	3	3
									5	6.08	3.75	5.07431		8	14.72	4.75	24.4916		6	3	3	5	5	11	13	7	2	4	4	7	4	6	4	2	11	5	8	8	6	4	5	32	2	6	2	2	19	4	7
									5	6.56	4.75	4.10654		9	11.76	9	12.3777		3	3	6	4	13	3	7	11	3	8	19	5	8	8	4	8	5	11	1	11	3	2	4	4	8	5	5	4	11	13	2
									5.5	7.04	4	5.85875		6.5	11.86	6	17.6277		8	4	11	13	10	8	4	4	3	32	6	6	4	6	12	6	8	8	11	1	6	5	7	4	8	4	2	4	7	4	7
									6	6.82	4.75	3.84225		7.5	11.56	3.75	16.0181		6	11	19	4	4	9	11	4	7	2	2	11	6	12	8	6	5	6	4	5	11	11	3	4	4	12	7	4	4	2	7
									5	7	3.75	6.66701		7	7.34	3.75	3.42625		4	4	4	7	5	4	8	5	5	4	4	7	4	4	11	1	12	7	2	3	6	5	2	8	2	13	32	8	19	3	3
									5.5	6.8	4	4.94872		8.5	13	4.75	17.2094		6	2	6	5	4	6	3	7	5	6	5	5	2	4	11	32	8	3	5	4	7	2	8	2	3	13	13	13	5	4	6
									5	6.26	4	5.24817		8	13.58	5	19.95		5	7	19	5	7	32	2	3	8	2	5	2	5	5	6	1	13	8	6	7	13	13	4	4	5	11	2	1	4	4	2
									5	5.86	3	4.84877		6	11.28	5	19.1376		3	4	8	4	9	5	7	3	5	4	4	1	6	5	7	6	4	2	4	9	8	6	7	4	5	7	6	7	5	4	2
									5	6.88	3.75	6.05633		6	9.88	5.75	14.7131		4	5	11	4	4	2	6	19	3	6	9	3	4	10	4	5	32	3	10	6	4	12	8	4	8	32	5	7	5	5	8
									5	7.38	5.75	6.51181		10	16.52	5.75	23.6792		32	4	6	11	10	4	4	2	2	19	10	8	4	1	9	13	4	5	11	8	3	11	32	19	6	10	4	4	4	4	10
									5	6.56	3	5.86988		7	11.8	5	19.1461		5	11	4	3	6	8	4	2	7	5	4	5	4	5	13	5	4	5	8	4	32	5	32	3	9	7	4	4	7	7	5
									4	5.48	4	2.93633		7	11.16	4	17.963		11	4	6	4	2	9	11	3	6	7	7	3	3	2	2	11	8	4	3	10	3	4	4	5	5	5	4	3	3	11	6
									5	7.6	4	6.9781		7	14.3	6	23.4244		4	7	3	32	4	4	5	8	9	4	5	4	4	3	6	3	5	3	13	5	6	11	2	4	5	3	5	32	4	4	7
									6.5	7.76	6.75	5.25885		7	16.86	5.5	25.7278		7	11	19	4	6	7	10	19	2	7	10	6	11	32	4	7	11	7	5	4	12	5	10	4	4	6	4	8	12	10	4
									4	5.52	3	5.01931		7.5	10.02	6	13.3455		5	4	3	4	1	4	3	3	1	2	32	4	5	6	4	2	7	19	3	8	3	4	5	7	10	5	4	3	7	11	6
									5	7.26	4	6.38496		7	8.68	6	8.27448		13	7	4	6	4	8	19	4	32	32	12	11	6	11	7	4	3	6	6	4	4	4	8	4	4	5	8	4	3	5	11
									5	6.68	3	6.16587		7	14.14	8	19.4894		11	4	4	3	3	3	3	6	13	3	4	5	19	4	10	7	7	7	6	5	5	7	6	2	11	5	4	8	6	6	7
									4	5.1	3	2.81577		7	10.94	5.5	17.9835		8	3	5	9	4	4	4	5	3	3	4	12	6	7	3	11	4	3	3	3	4	4	3	6	2	5	4	4	1	7	4
									5.5	7.1	4.75	5.23431		9.5	17.38	6	25.5342		6	6	10	11	4	7	4	3	13	9	7	6	2	4	19	5	4	7	4	19	4	7	4	4	11	4	1	5	32	3	4
									6.5	7.92	6	5.13825		8	16.78	6	27.7711		11	11	8	6	11	7	6	4	11	7	6	11	5	4	7	2	6	11	4	4	11	3	5	11	4	9	6	3	7	6	4
									5.5	7.26	4	6.09386		7.5	13.46	5.75	21.1479		8	7	7	5	4	4	3	6	12	13	3	7	11	32	6	3	4	3	4	5	6	6	4	8	4	2	8	5	11	3	7
									6	6.92	6	4.28019		7	11.48	5	18.0161		4	5	11	3	4	11	19	3	3	10	7	2	1	11	10	2	5	4	12	7	4	5	10	6	4	5	4	6	5	4	6
									6	7.7	4	6.99635		8	14.02	9.25	19.9821		4	4	8	2	8	11	7	7	6	2	3	6	3	6	5	19	4	5	7	4	6	32	4	32	4	1	13	10	7	8	8
									5	5.56	3.75	3.13089		9	11.3	6	10.5158		10	2	3	4	7	7	6	3	5	2	11	4	5	9	4	7	4	6	11	11	5	4	2	6	13	5	4	7	2	6	7
									6	8.3	7	7.22029		6	11.88	4	17.4012		5	6	19	2	11	32	4	13	4	4	3	11	2	9	6	7	8	6	5	4	4	11	6	5	11	8	4	7	19	6	10
									6	6.32	3.75	3.3101		7	9.04	5	13.2787		13	11	6	13	13	6	8	4	3	5	4	7	4	11	2	8	13	7	6	3	7	3	3	12	3	4	4	6	2	4	6
									4	5.46	2.75	3.36373		7	7.8	6	3.76883		4	11	10	4	1	13	4	4	4	3	5	2	6	7	4	2	5	5	6	4	4	4	5	8	6	4	9	5	4	4	3
									5	5.46	2	2.89412		8	15.14	4	24.0043		5	7	8	6	10	4	5	4	4	6	4	5	2	5	6	4	4	5	7	6	4	6	4	4	19	6	6	5	5	6	1
									6	9.22	6	8.52198		6	9.26	4	14.828		5	19	11	6	4	4	7	32	4	7	32	6	10	6	5	5	4	32	5	2	13	32	32	7	4	4	5	4	9	6	5
									6	7	6	3.45821		8	17.38	5	26.5398		5	6	4	3	8	4	7	5	6	10	3	11	4	12	11	5	12	4	8	4	2	12	6	11	4	3	4	5	4	8	6
									5	6.06	3.75	3.95077		6	8.42	4	10.66		4	2	5	7	4	11	4	7	3	3	3	1	9	10	5	3	4	11	5	4	6	11	4	5	6	1	2	4	2	11	6
									4.5	5.74	3.75	5.05403		8.5	14.6	7	20.907		7	5	6	19	3	2	5	6	8	8	2	6	4	13	11	1	2	32	6	6	11	6	8	1	5	9	3	3	3	7	4
									5	8.06	5.5	7.85691		7	10.04	6	12.4474		3	11	11	19	4	6	2	3	2	7	8	5	6	5	32	32	11	10	2	8	2	11	4	3	4	4	4	6	4	32	12
									6	7.48	4	6.94656		6	10.9	5.5	16.135		5	3	32	3	11	5	4	2	13	7	6	4	13	4	32	2	11	4	11	3	7	4	6	8	7	6	2	9	2	7	5
									4.5	6.02	2.75	4.78301		7	9.8	7.25	10.6407		4	3	7	32	4	13	3	7	11	5	5	6	3	9	4	11	4	4	11	4	6	4	3	4	5	4	5	11	4	5	7
									6	7.38	5	5.97235		6	9.3	6	13.3634		8	11	7	5	3	6	9	5	11	3	4	32	3	11	6	6	32	4	7	5	2	4	8	5	4	11	3	4	2	13	2
									5	7.96	5	8.14652		7	10.82	5	16.1885		8	5	3	7	19	1	32	5	32	1	4	2	5	3	5	5	2	4	8	3	3	13	4	7	7	5	4	4	19	7	32
									5	5.94	3.75	3.95077		8	13.98	4.75	20.9718		4	4	5	3	10	10	4	4	2	2	2	3	6	11	6	5	10	8	3	4	4	2	4	19	4	11	4	11	11	5	4
									4.5	5.72	3	3.49367		7.5	11.98	5	18.9699		4	4	11	3	4	11	5	6	5	12	10	10	8	4	3	3	3	2	8	19	4	6	2	3	4	6	4	4	6	1	7
									6	8.24	7	7.19853		9	15.36	6.75	20.6573		3	8	5	8	2	19	9	6	13	5	2	32	5	8	13	4	4	12	2	11	3	4	6	4	6	3	12	6	11	32	1
									4.5	6.12	4.5	4.27923		7	9.5	6	13.1417		5	2	2	5	4	11	11	9	11	9	4	4	7	19	4	19	6	2	7	3	2	2	2	3	4	3	4	8	6	4	2
									5.5	6.46	6	3.48296		8.5	16.88	5	23.2587		4	2	13	6	2	4	3	2	12	4	3	8	6	7	7	5	6	11	3	4	4	10	3	11	11	4	9	6	4	6	11
									5	6.46	4	4.73032		8	15.98	4	23.8229		3	3	8	3	8	10	3	4	5	12	5	4	7	2	8	4	4	6	32	2	1	6	3	7	11	10	8	10	4	2	7
									4.5	5.64	3.75	3.54424		7	15.16	7.25	25.3122		3	4	4	4	11	1	1	5	1	3	13	4	11	4	8	3	7	4	6	4	4	3	5	5	3	4	3	6	5	6	5
									5	6.4	3.75	4.96929		7	11.7	5	16.2308		6	7	4	9	2	4	4	4	4	5	13	11	6	4	2	11	4	10	6	3	5	3	6	6	5	4	8	5	5	19	5
									4	5.5	2.75	5.00306		7	9.92	5	14.8734		2	4	3	11	10	7	2	5	4	2	5	3	4	4	11	2	4	5	2	1	4	19	4	10	4	5	11	6	5	5	4
									5	6.02	4	3.40761		7	11.66	4.75	19.0859		4	4	5	1	5	2	4	2	8	11	5	7	5	11	5	2	6	5	4	11	3	5	7	2	5	8	13	4	2	12	4
									5	6.42	4.75	3.73669		7	13.44	5	20.1658		6	2	12	4	7	9	12	5	5	4	4	12	10	11	5	5	8	8	6	10	10	4	4	7	12	3	5	4	2	1	3
									5	7	4	5.97273		6	11.3	5	19.1847		11	9	12	13	1	8	3	3	6	6	4	4	3	11	4	3	4	4	5	5	5	4	6	8	8	32	3	4	6	9	6
									6	7.52	4	6.17183		6	10.58	5	16.1398		5	6	8	6	4	4	7	3	5	3	19	6	7	11	6	3	6	2	5	11	11	6	3	4	10	5	11	6	8	5	4
									4.5	7.08	4.75	5.71728		9	10.5	4	12.9572		1	10	4	1	7	4	19	4	4	4	3	4	2	3	12	2	4	11	2	10	4	4	9	8	6	8	7	4	19	8	5
									5.5	6.14	4.75	3.6923		7	13.62	7.5	22.4898		3	8	6	2	11	2	3	2	5	6	3	12	6	7	11	2	2	4	4	5	11	11	8	6	1	4	6	3	3	4	2
									6	6.16	3.75	3.29725		8.5	12.72	7.25	19.0735		13	8	6	3	4	3	4	3	8	5	4	13	7	6	7	3	2	3	6	11	3	6	3	9	3	8	4	4	6	6	4
									4	5.5	4	3.03886		8	11.98	4	15.9713		2	2	12	2	2	9	11	4	5	7	6	8	4	6	4	3	11	3	2	11	7	11	4	2	6	12	4	3	3	10	4
									5	6.64	4.5	5.44644		9	15.42	4	22.949		6	8	2	2	6	4	2	3	6	19	7	6	5	5	3	5	11	5	2	4	6	9	2	2	19	8	3	10	13	6	4
									5	6.76	4	5.54963		8.5	16.92	5	24.5771		7	5	8	4	19	3	3	5	7	12	4	3	4	5	8	11	3	1	5	6	8	19	32	10	6	4	12	11	4	5	6
									4	6	3	4.9775		7	12.86	5	20.0387		6	8	4	9	4	4	4	5	12	6	4	4	4	8	2	5	3	2	4	6	7	19	8	2	6	2	4	4	4	6	7
									5	5.3	2.75	2.99148		6	15.5	7.5	24.0452		2	11	5	12	6	7	4	4	3	13	5	3	5	5	3	10	1	7	3	3	4	6	5	4	4	4	5	6	2	11	2
									4	5.9	3.5	4.95387		8.5	15.2	5.5	21.6305		1	4	2	4	3	2	11	4	4	4	8	5	4	6	4	7	1	12	6	1	12	11	4	6	5	3	4	6	11	2	6
									6	7.48	7	5.35758		6	15.88	5.75	26.0828		11	11	4	4	12	11	5	10	4	19	4	6	11	2	6	11	5	5	4	4	11	4	2	4	12	3	9	4	3	2	9
									5	7.26	5.75	6.36576		7	10.44	4	14.6763		5	32	5	8	4	4	6	11	3	1	12	19	11	4	4	10	7	5	12	5	4	32	4	12	7	4	10	3	4	5	5
									5	6.84	3.75	5.50829		6.5	9.06	6	13.1962		6	6	1	19	4	11	6	3	2	11	8	4	10	13	8	2	4	19	11	4	6	6	32	8	19	4	4	4	4	11	4
									5	5.48	3	3.27788		7.5	8.98	6	8.25979		4	7	2	1	4	5	2	2	3	4	2	4	4	8	19	4	7	3	5	12	7	4	1	3	8	13	9	8	5	5	7
									6	6.22	4	3.64378		9	21.34	8.25	29.411		13	11	19	3	6	6	4	5	5	11	7	10	5	1	10	3	6	1	7	4	4	5	6	9	2	13	8	6	4	6	5
									4.5	6.22	3	5.93602		7	10.06	4	14.6697		7	2	10	5	32	5	11	10	4	2	6	11	8	2	4	4	11	4	6	11	7	3	5	1	4	6	4	5	32	4	6
									4	5.32	3.5	4.50596		8	14.34	4.75	22.2954		2	6	1	8	2	2	2	2	4	4	4	11	4	3	7	8	5	6	4	12	2	4	3	4	5	6	3	7	7	3	7
									6	7.22	4	5.19925		6	10.04	5	18.0249		4	7	11	6	7	6	32	4	11	4	11	4	3	6	4	6	4	3	8	4	8	3	4	3	7	4	4	8	5	8	6
									5	6	4	3.0439		6	8.42	5	13.1895		4	4	5	6	3	9	5	11	8	11	4	4	10	3	9	2	3	2	3	4	4	5	11	9	4	11	5	5	11	7	6
									6	6.76	6	4.0936		9	13.06	6.25	18.9709		10	8	7	3	11	2	3	4	10	4	6	1	11	6	7	11	5	7	6	3	11	3	4	11	4	4	4	2	12	4	4
									4.5	7.82	7	7.21871		8	15.4	5.5	21.7086		4	4	7	32	5	4	11	4	9	19	11	4	4	32	4	2	4	4	4	6	11	7	6	3	8	13	7	5	3	11	10
									5	6.46	4.75	4.18066		6.5	10.96	6	17.9124		6	4	8	7	3	19	2	19	4	2	1	3	11	2	4	5	6	6	11	7	4	8	5	5	11	3	4	9	4	5	4
									5	6.96	3	5.99306		6.5	12.1	6	19.2091		11	1	5	6	11	4	4	7	2	3	32	32	6	5	5	2	7	4	4	2	5	11	11	4	7	7	7	11	5	10	6
									5	7.32	3.75	7.10688		8	11.02	4.75	14.8014		2	6	4	19	3	5	5	32	4	11	4	32	7	6	5	32	4	6	7	3	10	1	4	6	2	2	6	5	7	9	2
									5	6.58	3.75	4.99015		6	10.98	6	14.2406		11	7	12	12	4	8	8	4	19	4	3	6	4	2	2	6	2	4	7	5	4	3	5	13	4	5	4	2	6	11	6
									5	5.94	3	3.3406		7.5	13.52	5	21.0007		4	11	3	4	3	4	4	7	3	4	2	10	6	4	4	7	3	7	3	13	4	11	3	11	6	8	4	7	19	2	4
									5.5	7.38	7	5.52505		6	9.86	6	12.5438		11	6	11	7	4	7	13	19	4	11	2	3	4	6	4	5	4	11	11	10	11	19	4	3	4	9	5	4	7	5	8
									4	5.7	3.5	4.54569		7	11.22	5.75	16.178		2	4	13	5	11	3	6	4	4	11	5	4	8	8	7	3	4	4	3	7	4	4	4	3	11	3	5	5	5	3	6
									4.5	6.4	7.25	5.40219		6.5	10.32	5.75	12.4874		2	3	4	2	32	6	1	5	4	6	4	5	1	7	13	11	11	8	4	4	11	5	2	7	3	19	4	3	3	5	11
									6	7.24	6	4.99208		8	12.48	6	19.0405		4	8	10	5	4	8	13	8	3	4	9	11	13	13	9	6	2	5	13	10	32	6	8	10	4	3	4	1	6	2	4
									4.5	7.3	3.75	7.29901		8	15.76	7	25.1352		4	1	4	7	12	6	2	4	19	4	32	5	4	32	7	3	7	2	2	4	6	7	10	3	3	8	3	6	6	4	5
									5	7.26	3.75	7.1022		7	13.28	7	18.5209		3	3	32	4	5	12	6	9	2	4	6	6	3	5	7	5	4	8	4	5	7	10	19	4	32	1	6	4	8	3	32
									5	7	4	5.85888		8	8.86	5	7.96167		5	4	11	4	19	4	7	1	3	4	4	6	4	3	8	5	6	4	32	5	12	11	4	11	7	5	2	4	7	19	8
									4	5.9	3	5.5961		7	11.2	6	16.287		4	6	6	19	3	8	8	4	4	8	19	4	4	8	4	4	6	3	1	4	2	11	4	4	19	5	32	3	4	6	4
									5	7.54	6.5	6.434		7.5	11.58	4.75	16.0714		5	7	11	32	4	11	11	4	5	4	1	3	4	5	8	7	3	11	13	3	4	2	32	4	4	6	4	19	5	4	4
									5	6.38	3.75	4.82718		8	17.4	5.5	26.4513		6	6	6	2	11	4	2	6	7	3	3	6	4	8	4	11	5	3	5	12	5	2	5	8	5	11	2	10	6	7	4
									4.5	6.14	4	5.10706		8.5	16.1	6.5	23.7995		4	3	7	3	13	5	7	19	4	3	3	4	6	6	3	6	6	4	2	7	1	4	4	13	6	2	4	11	4	7	5
									5	7.26	4	6.48644		8	17.26	9.5	26.5498		32	7	32	7	2	3	5	4	6	8	7	4	19	11	4	1	8	2	1	8	5	6	6	5	11	3	1	11	12	11	4
									5.5	7.32	6	7.05211		8	14.74	8.25	20.8452		2	4	32	7	6	6	11	7	11	32	4	3	11	9	3	7	1	4	6	2	4	3	2	3	10	13	32	11	4	9	4
									5	7.24	5.5	5.62632		8.5	10.08	5.75	10.5923		4	2	5	4	3	2	3	6	4	5	8	5	11	4	11	11	19	19	8	32	4	7	4	5	8	4	19	10	4	2	2
									6	9.58	7	8.58829		6	11.86	5.75	17.5127		32	5	7	8	6	4	19	4	6	12	11	2	4	3	6	8	4	11	13	32	11	2	3	4	32	5	5	11	8	5	3
									6	7.5	5	5.19517		7	9.92	4	14.6132		4	4	11	3	19	8	2	4	4	4	9	8	5	8	8	32	2	6	4	5	4	3	19	8	6	11	11	4	6	4	13
									5	8.06	7.75	8.01634		8	13.38	5	18.3435		11	3	7	7	11	6	4	11	13	4	2	4	2	32	32	6	2	4	6	1	6	4	32	11	7	2	2	2	11	5	3
									4.5	6.3	4	5.26928		7	10.06	4.75	12.3692		4	6	3	9	4	2	6	4	6	6	3	3	2	3	4	19	8	1	11	4	3	6	7	1	4	7	5	4	10	2	3
									6	6.84	4.75	4.15692		9	18.46	9	28.2534		7	4	6	6	5	4	9	5	5	3	4	19	11	10	10	4	2	4	3	11	6	8	7	5	4	11	4	8	4	5	5
									4	5.14	1.75	3.09054		7.5	13.18	5	20.0578		19	4	4	3	4	4	7	8	1	4	4	11	4	5	8	1	6	5	4	13	2	3	5	4	4	11	6	4	4	5	7
									5	7.32	4.75	6.95595		8	8.8	7.5	8.43462		4	9	9	6	3	4	8	5	4	4	7	4	6	10	10	4	4	4	13	4	3	5	7	2	3	3	11	4	5	10	32
									5	6.44	3.75	5.17908		6.5	14.12	6	21.1097		4	12	7	10	3	7	3	19	7	4	2	6	5	32	5	3	8	4	7	4	8	4	4	2	8	4	2	4	4	4	3
									5	5.64	4	3.69092		7	9.54	4.75	13.3297		4	2	6	4	2	4	1	11	7	1	3	13	4	8	7	4	1	8	5	3	2	2	4	11	6	4	4	4	12	5	4
									6	7.22	3.75	6.15544		8	15.16	5	23.0486		4	3	7	3	6	11	6	7	10	1	4	6	9	4	5	8	1	5	12	5	19	4	3	6	7	9	6	5	1	4	7
									5	6.8	3.75	6.08108		7.5	11.52	4	17.9287		3	1	12	5	5	3	11	7	4	8	4	5	6	32	4	2	4	4	10	7	19	32	4	1	2	6	4	7	8	2	12
									5	6.54	5	4.68698		7	11.56	4.75	16.0867		7	3	11	5	4	3	4	4	3	5	8	13	2	19	8	19	6	7	9	4	5	4	6	8	5	3	3	2	9	11	2
									6	8.54	5	8.44239		8	10.98	6	15.0502		6	32	32	9	11	4	9	4	2	4	4	4	6	2	4	6	6	1	4	4	10	32	4	7	12	4	5	4	32	4	6
									5	7.58	4	6.35061		8	14.32	6.5	22.4331		4	5	7	11	4	8	4	12	19	5	4	19	4	4	8	1	8	4	2	7	11	3	2	5	4	7	4	5	32	4	5
									6	6.54	5	3.06534		8	12.46	4.75	17.1835		4	4	4	8	9	8	5	9	5	4	4	11	11	4	4	8	4	9	2	11	6	2	3	5	11	8	4	7	3	2	11
									5	6.28	2.75	5.91449		7	10.82	5	14.792		6	2	6	32	4	6	10	4	8	6	6	6	2	3	1	5	11	5	4	11	4	6	2	5	6	2	11	4	3	6	32
									5.5	6.18	4.75	3.00129		7	9.38	5.75	10.5596		3	10	5	4	11	4	9	7	6	4	6	9	12	8	11	6	6	4	6	3	11	5	4	3	7	9	7	4	4	2	4
									6	7.02	4	5.02845		8.5	10.16	5	10.547		11	11	4	4	6	4	6	7	3	11	8	6	19	8	7	6	4	7	3	3	11	6	3	4	8	4	11	5	13	4	11
									5	5.68	3	2.90278		8	10.6	4.75	14.6524		4	11	7	4	6	4	11	11	11	2	5	4	11	7	2	7	5	3	4	3	4	5	7	4	2	2	3	4	12	6	6
									5	6.22	3	4.63478		6	10.12	5.5	14.8305		4	7	7	6	7	4	4	4	7	6	6	32	5	2	9	5	4	7	3	10	10	6	10	4	4	5	7	4	4	11	5
									5	6.58	4	5.07933		6	9.72	5.75	14.8146		4	5	5	11	8	9	3	7	19	2	5	6	4	4	32	5	4	3	4	4	8	6	7	1	3	12	13	2	13	9	7
									5	6.7	4.75	5.38422		7	14.4	6	23.3072		10	6	19	11	9	7	32	6	1	3	4	4	4	2	10	9	11	7	11	1	8	11	5	3	5	4	7	4	2	5	5
									4	6.34	3	6.04274		7	11.18	6	16.2011		8	5	8	6	7	7	6	3	1	5	7	4	4	1	4	5	2	5	4	3	32	6	3	2	4	13	4	5	7	32	3
									6.5	7.62	6.75	5.21728		8	10.4	6	12.4524		3	12	4	3	4	13	6	8	4	8	10	11	3	2	8	11	19	4	32	11	13	10	5	4	12	8	10	7	12	9	7
									6	7.08	4.75	6.25916		7.5	11.32	6	16.2008		6	3	5	6	8	32	6	12	11	7	4	32	7	2	3	4	3	11	2	4	3	11	9	4	4	4	3	6	1	3	6
									5	7.08	4	5.4878		7	13.08	4	18.4201		4	3	8	4	6	5	8	6	6	6	13	3	5	8	11	11	4	2	19	3	11	3	8	7	3	5	2	6	4	10	4
									6	6.74	4	3.73516		8.5	10.86	6	14.6413		11	5	8	3	11	13	4	11	7	3	3	11	8	4	6	4	6	6	2	8	5	4	3	5	4	2	5	9	19	4	7
									5	6.96	5	6.53393		8	12.84	5	19.9902		3	3	5	8	5	5	4	19	12	4	8	32	3	32	4	6	3	4	3	8	3	6	19	4	1	11	11	2	5	5	4
									6	6.88	5.5	4.23609		7	11.26	4.75	16.0469		7	3	6	1	8	7	4	13	13	4	8	19	7	19	11	4	6	10	7	13	4	4	5	2	12	11	7	5	13	3	8
									4	6.36	3.5	6.50513		6.5	12.38	4.75	17.5335		32	4	2	2	1	19	3	5	10	4	11	7	4	4	5	11	3	2	11	32	1	6	5	7	4	4	5	3	4	4	2
									6	7.68	6	6.09931		6	8.02	5	8.01399		6	5	8	12	32	19	32	4	4	3	4	8	6	8	11	8	4	5	4	6	12	4	5	12	10	9	4	4	2	4	11
									5	6.5	4.75	5.36903		9	10.9	5	14.8561		5	8	5	8	6	4	2	3	2	5	11	13	4	4	2	4	3	3	3	3	4	3	1	4	11	19	6	2	10	3	7
									4	5.68	3	3.44899		6.5	9.36	6	13.26		6	7	6	4	6	2	3	8	4	12	2	4	4	4	3	8	4	10	5	3	11	2	4	9	4	1	7	2	19	4	4
									5	6.64	4	4.26069		8	14.74	6	21.958		5	5	6	11	19	11	3	3	13	3	6	7	3	4	8	4	6	2	8	3	4	6	9	19	11	4	8	4	4	4	6
									5	7.14	4	6.18098		7	12.88	6	20.1815		4	4	4	2	8	6	3	4	4	4	2	11	7	32	6	5	9	4	5	5	11	6	4	13	5	3	32	11	7	6	5
									5	6.58	3	5.09538		8	11.12	8	14.7546		4	5	11	4	4	4	5	7	4	11	12	5	3	4	19	4	6	5	2	2	13	11	7	7	6	7	4	4	4	2	8
									6	7.12	5.5	4.18764		8.5	12.14	5.5	16.0573		8	7	4	4	6	6	5	10	10	2	4	7	12	8	5	5	4	7	6	19	5	19	8	5	4	1	13	2	11	13	10
									6	6.74	4.75	3.92173		7	8.68	6	8.10754		4	7	4	19	3	11	6	11	12	4	6	7	11	9	4	2	4	9	3	6	6	8	12	7	4	11	3	5	3	3	4
									5	6.96	3.75	6.17421		7	14.9	6	25.3701		3	5	13	32	2	6	12	6	7	9	4	6	4	3	3	2	9	3	6	4	1	5	4	2	4	7	4	8	6	6	7
									5.5	6.74	3.75	5.02163		6	10.16	6	14.7363		4	32	3	11	12	6	6	5	12	5	4	11	8	1	10	3	4	4	9	5	6	1	7	5	5	3	4	7	13	2	6
									5	7.24	5	6.38416		7	10.96	6	15.0305		5	7	4	11	19	8	7	32	9	5	9	6	5	9	4	5	2	6	4	19	2	32	11	4	3	6	4	5	11	3	5
									5	6.06	6	3.35887		7	18.46	4.75	28.1325		4	12	7	4	6	3	6	3	8	3	3	2	6	7	4	3	8	2	11	5	13	11	4	9	4	6	12	3	3	2	4
									5.5	7.38	5	6.2691		8	14.72	4.75	23.1984		4	13	32	6	10	3	4	7	11	7	3	11	8	4	7	11	6	5	5	1	4	4	5	4	4	5	6	19	4	13	8
									5	7.16	7	5.10446		6	9.96	5	14.8982		19	3	6	13	4	5	4	4	6	4	8	3	1	4	4	7	11	5	7	6	3	3	6	13	11	11	11	12	8	5	11
									5	6.44	4.75	3.28981		9	18.26	8	25.41		4	5	4	6	4	2	11	9	6	5	7	5	13	4	11	4	11	4	7	3	11	6	13	5	11	13	11	8	8	13	4
									4.5	5.28	3	2.74821		9	17.86	5	26.347		6	2	3	1	8	7	5	4	1	8	7	11	6	1	6	4	12	7	6	4	4	3	7	6	6	4	12	7	6	6	3
									5	7.38	5	6.39161		8	10.38	8.5	13.2894		4	9	4	3	2	2	3	3	32	4	32	4	5	19	13	5	7	3	7	4	19	4	13	9	4	9	4	4	13	10	3
									6	7.82	7	6.51745		6	8.06	5.75	8.35051		3	19	13	2	12	4	13	4	4	13	1	4	4	32	6	4	4	11	8	4	6	3	11	6	5	10	6	32	2	6	11
									5	6.12	3.75	4.23609		7	12.2	6	19.0873		2	8	4	5	2	4	4	19	19	6	3	3	7	19	7	4	4	11	13	4	4	8	5	6	10	3	4	2	5	7	2
									5	6.38	4.75	4.99751		6.5	12.54	5.75	20.1152		6	11	5	2	3	4	4	6	9	3	2	11	4	6	1	13	4	4	3	5	7	3	11	6	4	9	8	11	6	7	1
									4	5	3	2.72554		7	9.64	4.75	10.4798		4	3	4	1	4	3	8	11	9	5	4	6	5	3	3	8	6	5	9	3	6	4	2	2	4	12	4	6	2	5	11
									5	6.56	6.5	4.89548		7	9.66	5	14.8497		4	6	32	4	2	5	11	8	5	11	11	2	1	8	3	3	8	6	5	3	9	11	3	7	10	6	4	7	4	5	10
									5	7.44	4	6.36688		7	9.88	4	10.4757		4	7	4	6	32	6	8	5	4	5	4	11	5	4	7	6	2	7	8	7	8	11	5	4	11	4	3	11	19	4	7
									4.5	6.82	2	7.33371		8.5	13.6	6.5	19.9581		6	2	4	2	5	4	5	4	4	32	6	4	32	6	4	5	4	5	4	32	4	2	2	19	4	4	2	8	2	1	4
									5	6	3.75	3.80655		8	11.14	5	12.5601		4	4	19	3	4	3	4	7	8	2	3	11	3	4	4	2	12	2	4	4	13	12	8	5	4	6	11	11	4	5	1
									5.5	7.34	5	6.18956		7	15.08	8.25	20.3147		19	8	5	5	13	3	9	3	2	4	4	4	2	4	8	11	3	5	4	6	2	4	6	5	11	8	2	2	4	11	9
									6	6.88	6	4.12874		8	12.6	6.5	19.0563		4	7	6	3	13	6	3	4	4	4	1	4	3	4	6	2	6	19	4	11	2	8	10	11	2	12	3	9	11	4	11
									5	6.18	4	3.5323		9	11.16	7.75	14.7653		5	4	8	4	8	4	19	4	5	4	12	13	4	8	13	9	4	5	12	9	11	4	4	4	5	4	8	4	5	6	5
									4	6.74	4.5	5.50625		7.5	11.42	6	18.094		4	3	1	2	4	6	7	4	4	6	13	12	4	3	7	6	9	2	4	12	11	12	4	4	5	2	5	4	19	4	3
									5	8.3	6.75	7.16639		8.5	14.48	5	22.3116		32	4	6	11	4	8	19	4	11	8	9	10	4	4	6	5	32	4	7	4	13	9	11	4	5	11	11	2	2	4	4
									6	8.04	6.75	6.76715		7.5	13.8	5	22.3287		3	4	4	2	7	6	4	3	32	6	11	7	19	19	8	6	11	11	4	2	12	7	4	10	2	10	7	11	19	3	11
									4	5.08	3.75	3.26915		8.5	16.02	7.25	22.654		6	5	3	7	4	8	11	3	4	3	2	1	5	4	19	2	3	8	2	12	7	2	3	6	7	5	4	11	3	8	2
									5	5.84	2	4.6086		6	8.4	5.75	8.21149		5	4	5	4	2	4	5	4	7	4	3	9	2	4	2	8	13	3	2	5	6	6	6	4	5	4	2	10	4	6	4
									4	5.92	3.5	5.08234		7	10.46	5	16.1842		3	10	4	3	11	4	6	4	10	7	3	11	2	7	1	7	6	2	2	4	5	4	5	4	3	6	5	6	5	4	11
									4	5.6	2.75	4.39852		7	10.78	5.75	14.7873		3	8	2	4	4	6	7	2	3	4	2	6	4	6	4	1	4	2	3	7	19	4	4	1	4	5	1	5	3	3	2
									7	7.2	5	3.69224		7.5	9.38	5	12.9045		6	2	11	7	12	5	4	4	8	19	7	5	3	7	9	4	5	4	12	11	4	19	5	10	4	7	8	4	8	5	11
									6	8.48	7	7.18059		6.5	9.34	5.75	10.6419		10	3	11	4	7	11	32	4	5	2	19	11	6	8	3	12	3	4	6	32	4	6	13	3	5	19	2	5	13	32	11
									5	6.32	3.75	4.42829		7	10.46	5	14.7083		5	2	7	4	10	4	7	3	11	13	13	5	4	7	4	4	1	5	10	9	2	3	4	19	1	4	8	2	6	4	5
									5	6.98	4	6.12952		7.5	11.08	6.25	16.0596		11	6	6	5	4	2	8	5	5	11	5	2	5	4	3	6	4	4	4	4	3	11	4	6	3	32	7	11	9	5	6
									5	7.42	4	7.34594		7.5	8.16	5	4.26835		4	5	4	8	1	2	4	2	32	6	4	5	7	7	4	4	11	4	11	9	32	5	4	19	2	4	11	5	32	8	11
									4	5.42	2	3.56908		7.5	9.62	8	8.46816		4	5	5	1	4	19	4	5	10	5	5	4	10	7	10	2	4	7	1	4	4	4	5	3	7	7	4	4	6	4	4
									4.5	7.66	5.75	6.61973		7	9	6	10.3923		2	19	4	2	32	4	8	8	4	7	11	19	19	11	4	4	4	4	4	12	3	8	6	5	4	11	3	4	4	6	7
									4	6.46	5.75	5.88741		8.5	11.18	5	12.5384		2	3	9	13	1	3	32	2	3	13	4	9	4	11	4	5	11	2	2	3	19	6	7	3	2	10	7	2	7	2	9
									6	7.9	5	7.20048		8	18.62	6.5	25.8267		12	4	4	4	10	19	32	10	2	32	2	8	2	7	3	8	5	9	5	4	32	7	10	7	5	4	19	4	4	3	6
									6	7.68	6	5.62589		7	8.14	4	7.89216		10	8	11	6	6	6	4	3	5	19	13	4	11	5	13	4	4	3	8	12	5	11	2	7	11	4	7	4	9	4	8
									5	6.2	5	3.80655		7	10.7	4.75	16.2321		11	9	4	7	19	4	8	6	7	4	5	8	11	4	13	4	3	12	3	2	11	7	3	11	2	4	2	3	7	5	4
									5	6.72	5	5.33008		6	9.76	4	14.6588		6	4	4	4	13	9	4	1	6	4	2	5	3	12	8	4	32	7	11	4	4	8	11	3	6	9	4	6	11	4	2
									5	7.28	4	6.39847		8	10.58	9.5	10.9434		13	11	11	4	4	2	19	4	6	4	12	5	2	32	2	6	5	4	3	4	12	6	9	2	3	19	7	4	8	4	5
									5	6.64	5.75	4.24629		7	9.04	4	12.9488		11	13	1	2	12	1	10	4	4	11	7	19	4	9	7	5	5	6	12	4	7	10	4	3	5	2	19	7	13	6	4
									5	7.56	7	7.18604		6.5	11.4	5	19.1322		1	4	4	2	2	2	4	8	3	3	12	6	32	4	6	1	12	13	13	3	3	4	11	11	4	6	3	32	13	4	4
									5.5	7.16	4.75	5.73696		8	19.58	9.25	29.66		4	19	2	3	6	4	4	1	12	1	8	5	4	8	2	4	3	4	12	2	11	4	5	7	12	8	5	9	11	2	19
									5	7.26	3	7.19356		6	12.02	5.75	20.2348		3	32	4	2	5	11	4	3	5	4	3	3	2	11	3	32	2	32	6	11	3	4	2	5	19	5	12	4	13	4	6
									6	7.16	5.75	4.93782		9	16.58	4.75	25.7596		4	4	3	5	10	5	12	6	4	4	7	4	11	6	10	3	32	8	6	4	6	11	7	8	7	4	4	7	7	4	4
									4	6.06	3	4.68349		8	10.48	6	14.7817		7	10	4	4	4	10	3	8	3	4	32	4	11	9	2	6	4	7	4	3	1	5	7	1	2	4	10	6	13	7	4
									5	6.32	5.5	3.86211		7	9.14	6	10.5308		2	8	13	4	12	11	3	4	5	4	4	3	4	6	3	3	5	4	8	2	5	7	1	4	6	6	11	4	5	2	11
									5	5.88	3	4.53395		7.5	12.32	5	19.0289		3	4	7	2	4	11	4	6	4	11	2	5	4	2	8	4	5	3	11	2	7	12	5	8	4	2	7	4	7	4	5
									5	6.68	4	5.36215		6.5	15.22	5.75	22.724		4	10	3	7	7	6	9	5	9	5	6	5	1	9	7	6	11	4	4	11	2	6	8	4	3	3	2	19	5	4	8
									5	6.84	3.75	5.6256		6	15.42	7.5	25.3136		13	4	6	8	5	5	4	7	2	7	2	19	7	9	2	2	3	4	2	4	6	4	5	4	11	6	5	2	19	4	3
									5	6.98	3	5.95387		6	11.18	6	17.9258		4	6	5	4	5	11	11	10	7	5	1	7	7	6	2	7	4	9	2	6	9	5	4	5	5	1	13	32	4	6	4
									6	7.18	4.75	5.33257		7	13.56	5	22.411		2	4	4	8	4	8	7	4	9	6	10	6	6	7	3	4	13	11	3	3	3	11	12	4	32	5	5	3	19	12	11
									6	8.82	5.75	8.21817		8	7.94	3	3.43695		6	32	4	5	4	2	32	8	2	11	6	7	9	4	32	9	7	1	19	4	4	19	4	1	5	11	4	10	6	7	19
									5	7.22	3.75	6.41201		8	13.18	7.5	18.4199		3	6	7	4	7	5	5	6	3	4	11	11	2	3	3	4	5	8	11	1	12	7	6	32	11	7	3	32	11	4	8
									6	7.26	6.75	5.34832		6	12.82	5.75	21.8218		13	11	7	2	8	13	6	6	7	11	12	11	6	10	4	32	11	11	3	1	6	19	8	4	4	1	10	5	8	3	3
									5	5.78	3	3.63818		6	9.32	6	10.4675		8	2	6	19	4	4	4	6	4	12	10	2	3	2	4	4	7	4	7	5	5	4	13	4	3	4	5	6	7	5	13
									5	6.8	3.75	6.33745		8	16.22	9	21.7624		4	19	5	9	2	4	8	5	4	8	10	2	4	8	12	6	5	6	5	3	32	5	8	3	5	4	4	2	3	32	5
									5	6.22	3.75	4.79068		7	10.56	5	12.4461		10	11	6	4	2	1	5	4	5	12	4	4	4	4	5	7	4	7	5	6	6	3	4	11	8	32	5	7	7	11	8
									5	6.48	4.75	3.72657		8	14.26	4	22.2617		3	13	4	5	5	5	5	3	3	7	5	3	10	3	4	12	4	7	5	6	4	5	2	10	12	5	3	3	19	9	4
									5.5	7.32	4	6.29363		7	16.44	10	25.2442		11	6	4	7	7	3	4	4	6	2	7	13	32	1	11	5	4	4	5	2	8	5	2	3	3	4	6	32	7	3	12
									4.5	6.18	5.75	4.35042		9	12.94	4	18.9913		4	11	4	1	4	3	12	7	8	2	2	5	5	3	2	2	19	4	9	2	7	3	6	3	2	5	19	13	12	2	9
									5	5.58	2.75	2.82908		8	8.82	4	7.81075		3	9	2	5	3	4	4	3	6	3	10	6	11	8	4	6	5	1	4	9	7	8	12	3	12	7	6	2	3	4	5
									5	6.9	5.75	4.73049		8.5	13.32	6.25	17.2845		19	2	4	3	7	7	6	11	10	19	5	4	4	3	2	4	19	7	19	2	11	5	12	5	11	4	4	4	3	6	5
									6	6.52	5.75	3.94472		8	12.9	5	21.4421		2	7	11	3	2	13	7	9	8	4	3	10	4	11	4	3	7	12	2	6	11	12	19	4	4	4	6	5	7	1	5
									6.5	8.34	7	7.36957		6.5	11.4	6	19.0991		8	19	4	3	12	12	2	5	7	4	32	4	2	8	6	13	1	4	8	11	11	32	7	2	19	10	4	6	3	2	8
									6.5	7.44	7	5.21834		9	12.48	6	17.389		9	6	1	7	4	9	11	2	5	13	8	3	8	13	11	11	10	12	32	11	12	4	4	13	13	12	4	4	10	4	4
									5	7.22	4	6.3801		7.5	12.62	5.75	20.1199		5	10	6	13	8	7	5	5	11	4	4	6	3	7	2	3	4	19	8	4	11	6	1	4	3	4	4	7	5	11	6
									4.5	5.92	5	4.02462		7	14.62	10	21.107		5	2	19	5	6	11	4	8	6	7	2	8	3	3	4	3	1	4	8	2	5	4	8	4	10	2	11	4	3	5	3
									6	7.2	4	5.79937		6	9.88	6	10.8471		5	9	8	6	11	12	32	6	3	2	4	2	8	5	4	6	5	10	19	4	7	2	4	6	19	6	19	3	4	4	1
									5	6.42	4	6.02407		8	9.82	3.75	13.0567		5	4	7	12	32	5	2	3	6	4	5	8	3	7	3	5	6	4	3	4	6	6	4	3	7	13	2	4	6	2	8
									6	8.16	5	8.11489		9	19.84	8	26.5671		6	8	3	2	32	12	3	2	3	6	4	2	8	4	4	6	5	11	4	3	6	19	4	4	2	1	11	6	19	32	7
									4	5.8	3	5.37948		6	10.94	5.75	16.2699		4	11	32	6	5	8	1	4	11	6	4	3	19	4	5	2	4	4	6	6	3	5	7	10	3	4	4	2	9	1	5
									5.5	7.1	5.5	4.76488		8	15.16	5	24.481		4	4	3	13	4	3	4	7	19	7	4	7	2	13	11	4	6	4	4	6	4	1	5	10	8	7	7	19	5	19	6
									4	6.34	3	5.53139		8	10.98	4.75	14.7059		32	4	5	4	3	8	4	2	8	7	4	6	3	2	7	5	4	4	6	5	2	5	8	6	4	4	4	4	4	2	4
									4	6.66	4.75	6.26167		8	8.96	6	8.09121		3	4	3	4	4	3	2	6	5	4	8	4	5	6	3	12	4	2	7	9	4	11	3	32	7	32	3	19	8	4	4
									5	5.96	5.75	3.26365		8	13.18	4.75	21.6038		2	2	12	4	5	9	11	3	7	5	4	11	1	2	3	4	3	2	11	2	3	6	4	11	6	3	9	4	7	4	4
									6	6.66	4.75	4.99228		9	20.54	6	29.9702		4	2	11	6	5	6	3	12	4	11	11	11	4	6	7	5	13	7	4	9	6	1	12	8	6	8	32	1	3	4	2
									5	6.92	4.5	6.31112		8	13.22	5.75	21.5883		5	4	7	5	11	4	4	2	2	11	5	9	4	4	4	5	4	4	1	11	19	3	9	4	4	32	12	4	6	11	6
									6	6.84	4	5.26195		8	13.14	6.25	17.3099		4	11	5	5	2	4	6	6	3	3	4	8	4	6	2	7	4	12	2	32	9	6	11	2	11	4	8	4	7	4	10
									5	7.32	4	6.29363		7	8.96	6	10.4256		4	6	4	32	19	4	11	3	4	6	32	7	3	4	7	4	19	8	4	7	4	8	11	2	4	5	4	11	4	4	4
									5	6.34	6	3.99801		9	15	8	20.7817		11	5	4	8	13	5	3	4	5	2	2	3	2	11	11	6	4	10	5	11	10	4	13	2	6	5	5	10	7	1	6
									6	8.52	6.25	7.77552		8.5	13.8	7	19.8967		4	11	8	5	11	11	4	6	4	11	7	4	32	1	4	4	11	4	4	4	4	19	6	8	7	2	3	4	11	3	5
									5.5	7.04	5.75	5.37173		7	12.64	5	21.5044		4	32	19	4	6	11	3	8	6	5	6	3	4	5	4	11	13	4	4	7	3	7	5	11	4	5	3	6	1	7	11
									6	6.62	4	3.61905		8	12.6	6	17.3546		6	7	6	9	8	6	3	13	7	4	4	8	12	19	4	7	6	5	13	4	4	8	2	6	11	4	8	6	6	3	4
									6	8.52	7	7.17774		7	9.86	4.75	14.6997		13	7	7	32	13	3	32	4	11	4	5	4	4	4	6	19	11	4	3	13	2	4	3	32	5	6	2	6	8	8	3
									6	6.8	4	5.0224		7	14.8	6	23.3579		6	3	4	6	5	19	8	7	5	6	7	5	1	6	3	7	9	6	6	2	8	9	8	4	4	4	8	13	1	6	3
									4.5	5.88	3	4.73217		8	15.3	6.5	21.7014		11	5	2	4	10	4	3	4	1	4	4	6	4	7	2	6	7	1	4	5	8	7	13	7	6	6	4	6	8	3	4
									5	6.94	4	6.17569		7	7.78	5.75	4.97459		6	5	5	11	2	3	8	6	4	11	6	11	11	3	4	4	5	4	4	4	6	5	4	6	32	3	11	4	11	3	7
									6	7.96	7	6.2465		8	11.5	4	17.748		9	12	5	5	9	2	8	12	4	7	13	5	12	2	9	4	11	3	11	4	5	11	4	4	6	7	6	3	12	4	4
									6	7.46	4.5	6.12526		7	9.76	5.75	13.2612		32	5	5	32	7	11	6	4	12	3	6	4	7	3	7	4	4	2	12	4	4	6	11	6	11	5	12	4	11	5	12
									5	6.36	3	4.91462		7	16.7	5	25.8554		2	3	4	4	7	1	10	6	4	7	4	11	11	8	6	3	4	19	5	8	10	32	5	5	2	7	11	5	3	7	8
									4.5	6.58	3.75	5.17092		7.5	11.98	9.25	16.1036		4	4	6	4	3	19	5	9	3	12	7	4	6	12	13	5	4	4	3	2	32	2	4	2	7	4	5	4	6	4	4
									5.5	7.56	4.75	6.56571		8	11.02	7	14.7295		13	6	4	5	32	7	9	8	3	4	1	4	4	19	6	3	9	32	6	3	4	11	11	4	19	5	11	4	3	7	6
									4.5	7.06	3.75	7.06936		8	13.22	5.75	18.3529		2	7	6	4	3	12	3	13	7	8	9	4	2	2	2	7	6	10	5	2	1	1	2	4	5	11	5	3	4	4	4
									5	6.64	4.5	6.00598		7	13.62	9.5	18.5306		6	6	3	11	10	3	4	4	4	5	3	11	32	3	5	5	4	2	5	8	7	6	3	9	2	5	8	6	4	11	6
									5	5.98	4	4.74445		9	13.92	7	21.4313		4	3	2	8	7	8	32	2	11	3	6	6	5	5	5	3	7	3	4	3	1	11	5	5	7	11	2	3	5	4	8
									6.5	7.94	7	6.16908		8	14.76	8	20.9767		8	6	12	2	3	3	4	7	11	3	2	4	4	11	10	2	8	3	6	6	4	11	6	11	6	4	3	13	8	6	5
									5.5	7.42	4.75	6.35382		8	13	5	20.0194		13	5	10	3	2	32	12	6	4	8	1	6	13	13	11	4	4	12	3	6	2	2	3	6	32	12	4	4	7	8	8
									4	6.94	3	6.70489		6	11.18	6	16.3865		2	19	2	4	4	11	4	4	4	2	3	6	32	4	3	2	12	2	1	4	11	3	6	32	4	4	3	9	4	4	4
									6	7.8	4	7.02183		8.5	14.7	7	19.412		6	4	7	6	7	4	1	32	7	9	11	4	11	1	8	7	13	4	12	3	32	10	5	9	4	6	5	3	7	4	2
									5.5	7.64	3	7.02113		7	10.84	4.75	16.1477		5	5	5	5	11	6	13	13	11	4	32	32	3	3	5	7	4	7	3	4	4	6	2	7	19	4	5	6	6	4	3
									5	6.44	4	5.21051		5	7.82	4	13.1035		7	32	4	1	4	3	11	13	4	6	3	2	2	7	1	5	4	5	11	8	11	4	10	9	1	4	8	4	7	5	19
									6	6.6	4	4.71645		6.5	12.3	4.75	20.2023		1	2	4	5	4	5	9	10	9	4	4	5	13	2	2	4	6	5	5	8	4	6	4	9	8	6	10	3	12	3	6
									4	5.82	3	5.22041		7	9.36	5	13.3627		4	2	4	4	32	4	2	13	3	4	4	3	6	4	2	2	8	3	4	19	6	8	9	4	4	3	5	6	3	13	3
									5	6.86	4.75	5.99663		7	9	6	10.4628		7	3	4	9	4	4	5	3	7	32	11	6	5	10	32	10	6	2	5	5	6	8	2	4	13	10	4	4	3	11	2
									5	7.1	4	6.55043		8	11.46	4	17.9241		2	32	11	4	11	2	19	4	4	6	6	13	19	5	2	4	5	2	12	4	1	3	6	8	11	5	6	1	11	9	6
									5	7.06	4.75	5.61125		9	14.8	6	20.8532		4	5	5	4	6	4	4	2	11	3	4	8	4	2	3	2	19	32	7	3	3	8	4	6	11	4	11	11	6	9	5
									4	6.42	4.75	5.00649		6.5	16.04	7.5	26.0235		4	5	3	3	3	4	2	7	8	4	9	5	3	1	4	5	32	3	4	4	7	3	4	11	5	10	5	4	3	11	11
									5	6.18	4	3.60096		8	11.42	5.75	17.957		6	5	4	6	11	5	11	6	3	3	19	7	4	11	5	11	4	13	6	10	4	11	3	7	3	3	4	11	4	4	11
									5.5	6.28	2.75	4.64688		6	11.74	5	17.3838		6	8	19	4	3	6	11	6	5	7	5	4	4	6	8	6	5	8	2	5	5	3	4	4	6	6	6	4	32	11	4
									4	6.56	2	6.33474		7	11.5	4.75	19.1036		2	4	9	19	3	4	4	4	2	4	4	6	5	4	3	4	5	5	3	32	4	7	4	2	19	4	4	2	6	11	4
									5	6.24	2.75	4.85109		7	10.54	5.75	12.4969		3	4	6	7	4	5	2	4	3	4	1	11	4	13	4	11	4	6	5	5	32	2	3	5	11	6	11	3	11	5	4
									6	7.66	5.75	5.92335		7	20.52	6.5	31.744		4	32	11	5	3	5	4	11	6	7	8	7	12	4	3	2	11	5	12	4	10	8	8	5	4	12	7	12	5	32	12
									6	7.14	5	5.03056		8	18.5	5.5	26.9211		4	11	12	11	3	3	4	11	4	4	19	4	6	11	6	4	11	11	5	32	6	7	5	4	4	5	3	6	13	6	8
									5	7.28	4.5	6.26633		8	13.48	4	21.4535		19	11	4	4	11	7	4	32	5	5	5	3	4	3	7	19	11	9	5	4	5	5	11	1	9	3	4	5	5	6	3
									5	7.08	5.5	6.30465		7.5	14.18	5	22.3677		12	5	11	11	2	3	11	8	4	2	5	32	3	1	6	4	4	5	3	4	4	6	10	4	4	6	6	2	4	11	8
									5	6.76	3	6.30374		8	14.96	6	23.2326		6	6	4	5	11	3	2	5	6	7	4	13	7	2	2	7	6	32	2	10	4	5	5	4	5	19	4	3	2	8	1
									5	7.22	4.75	6.67401		8	17.44	5	26.4869		19	2	2	5	8	4	32	19	3	5	2	2	8	4	7	11	9	19	5	4	11	32	5	4	5	5	5	11	11	3	3
									5	6.42	3	5.52209		8.5	14.12	6	19.8048		4	2	19	3	5	8	1	5	3	4	4	11	5	6	4	4	5	4	7	4	2	5	19	5	4	3	7	7	6	6	7
									4	5.02	3	3.28565		8	11.96	8	16.3132		2	4	4	5	8	4	10	2	11	8	1	4	5	2	4	19	12	7	3	2	2	8	4	4	1	6	4	4	6	5	4
									7	7.46	6.5	3.8397		8	11.2	5	14.4716		19	1	4	2	10	6	8	6	11	8	6	11	7	7	8	4	19	7	2	11	6	11	7	7	9	11	4	13	12	11	7
									6	6.48	4	4.06699		7	10.2	5	14.7897		1	8	1	8	4	6	4	7	4	2	8	10	19	6	19	4	3	12	13	8	2	13	11	7	3	4	8	2	4	3	10
									6	8.46	7	7.27369		6	10.38	6	14.9951		32	8	12	2	2	19	9	7	4	3	7	7	3	6	13	5	13	5	13	10	7	6	12	7	3	6	6	11	11	5	2
									6	6.66	3	4.90568		7	11.4	4	16.028		5	12	5	12	4	12	4	6	6	6	3	7	6	6	8	19	9	4	7	7	4	11	4	4	4	4	6	4	6	7	6
									5	6.98	3	6.84967		8	12.04	6	16.2342		3	11	9	4	3	4	5	3	7	9	4	4	7	5	32	2	4	4	3	7	4	5	3	3	7	9	32	4	2	7	5
									5	5.5	3	3.05894		9	19	9	26.7864		5	4	3	8	5	4	5	4	11	5	5	6	5	19	6	7	7	5	6	4	4	6	3	8	3	1	1	10	7	4	3
									4	6.28	4	5.79951		6	7.78	5	7.7441		10	12	3	19	2	4	4	9	3	2	7	7	9	4	4	2	6	1	7	4	6	1	3	3	4	4	1	2	4	2	4
									4.5	6.02	3	3.51957		8	11.56	4	17.8018		7	5	7	4	10	3	4	5	5	4	13	3	4	19	4	4	4	4	4	12	4	6	4	2	4	4	4	12	8	7	2
									7	9.24	6.75	7.73426		7	9.52	5.75	13.2822		8	5	11	9	4	3	9	7	11	12	6	4	12	7	1	11	8	4	6	32	3	19	12	6	8	5	5	8	19	32	5
									4	6.4	3	5.40597		8	12.66	8	17.3624		9	7	3	11	1	4	1	6	12	4	7	19	6	3	6	12	32	5	5	7	2	4	3	13	4	3	9	4	4	4	19
									4	7.36	3.75	7.36445		8.5	12.6	4	18.9532		2	4	19	13	12	1	1	3	4	4	5	6	2	5	4	4	7	2	4	9	4	19	4	2	7	4	4	7	10	7	4
									4	5.56	3	4.89965		6	10.64	5.75	18.1082		3	3	4	4	3	7	6	3	6	5	4	4	4	2	4	5	4	2	6	4	5	8	2	32	3	3	9	4	3	2	6
									5.5	6.8	4	4.80221		6.5	10.2	6	14.8969		4	5	5	7	3	11	2	13	4	3	8	11	3	4	7	2	6	2	7	7	5	11	13	9	8	7	10	7	4	8	12
									5	5.48	4	2.99823		9	17.34	6	25.6933		12	9	6	9	6	6	8	7	10	13	11	11	4	8	6	2	1	2	3	2	2	4	3	5	4	2	9	3	5	4	3
									5	7.76	3	7.88582		7	10.5	6	14.7596		7	4	2	5	11	5	7	7	4	4	4	2	4	7	32	32	4	3	19	3	6	32	2	3	13	3	4	6	4	5	3
									4.5	6.94	6	5.69787		6.5	11.9	6	17.4931		10	4	11	2	3	5	6	2	3	2	2	11	32	2	2	6	6	6	6	4	2	13	4	4	11	5	8	4	1	11	4
									5	7.46	6.5	6.47825		8	13.58	9	17.343		4	4	6	19	2	4	5	3	8	4	11	7	3	3	3	2	5	1	11	5	4	11	5	3	4	9	32	5	3	7	11
									5	6.48	4	4.17104		7	12.88	4	19.9588		12	5	4	4	3	12	5	7	4	7	4	11	6	3	7	7	3	13	3	5	13	11	4	3	2	19	6	5	19	6	6
									6	6.58	4	3.41121		9	13.96	7	18.3136		11	2	19	11	7	4	7	7	2	13	9	2	3	6	8	5	7	5	4	4	7	12	6	13	4	4	6	11	4	3	7
									5	6.66	2.75	6.16312		7	9.4	6	13.1971		5	5	4	2	3	4	8	3	4	3	4	2	3	7	5	2	11	3	12	11	4	4	5	2	6	8	2	32	4	4	4
									5	6.4	3.75	5.20204		6	15.88	8	25.409		8	19	2	3	7	13	1	8	3	6	4	4	13	11	1	4	8	12	5	9	6	4	2	6	11	3	7	4	32	4	1
									4.5	6.86	3.75	6.48392		9	10.2	4	8.5452		3	19	7	6	1	4	9	4	4	4	11	6	4	5	7	5	4	3	4	4	8	32	12	1	2	19	8	2	4	4	5
									5	6.98	4.75	5.14083		6	9.78	5	12.6673		11	11	9	4	3	8	5	7	13	32	12	2	1	8	4	4	11	5	4	4	12	4	4	13	6	2	6	4	4	6	4
									5	7.16	4.75	6.30309		8	12.82	4	18.8828		4	4	2	32	9	4	11	32	5	13	3	7	10	2	3	6	2	6	5	8	6	4	2	4	10	4	7	6	19	8	8
									5	6.32	3	4.71403		8.5	13.82	5.75	22.3859		2	6	4	5	4	9	8	19	4	7	9	6	7	6	7	4	2	5	9	4	5	5	2	11	7	5	6	4	5	7	8
									5	7.14	6.25	5.38331		6	7.76	4.75	8.09273		5	4	11	11	1	5	12	4	3	6	4	7	7	12	2	6	12	3	8	12	11	4	4	6	3	32	4	11	4	5	6
									6	8.12	5	7.73447		9	17.74	4	26.3492		32	3	7	9	4	5	3	9	4	4	7	11	4	32	2	2	6	4	11	12	32	4	7	6	4	8	4	7	4	4	11
									5	7	7	6.42063		6	11.38	6	17.4974		2	32	5	11	4	6	11	2	19	6	4	3	6	2	9	4	3	7	11	7	4	5	7	5	2	11	3	10	4	1	2
									5	6.84	4.75	6.22162		8	11.5	4.75	17.8328		11	8	4	4	3	2	4	8	3	3	4	5	3	11	6	3	6	3	8	3	2	8	8	4	4	1	32	12	11	6	2
									6	7.6	7	5.61703		6.5	11.58	4.75	19.1312		4	3	19	2	4	7	6	6	19	4	4	4	4	19	11	8	5	11	11	11	11	3	4	8	2	12	10	8	9	3	10
									5	5.96	3	4.78501		6.5	11.46	6	19.1356		4	3	5	3	7	7	5	4	8	32	4	4	11	6	10	6	9	3	19	7	4	4	7	4	2	8	5	4	5	4	1
									5.5	8.36	5.75	7.27242		8.5	14.34	6.5	22.2973		8	9	32	4	8	4	4	5	5	4	4	4	19	7	4	7	11	6	11	4	3	10	2	4	32	4	6	32	19	4	4
									7	8.88	7	6.95947		7.5	15	6	24.6262		10	5	4	2	5	11	13	4	9	13	9	1	6	32	10	3	6	12	4	6	4	9	9	6	11	12	11	19	4	6	6
									5	5.98	3.75	4.01777		7	11.16	6	16.2083		4	1	7	3	1	5	6	5	1	7	6	4	6	11	5	5	4	6	7	4	11	4	4	5	2	6	6	19	4	19	6
									5	6.68	3	6.1493		7	11.94	6	17.3786		13	1	8	9	4	4	4	2	19	4	32	2	3	7	5	3	3	7	4	7	6	2	11	1	4	7	4	5	5	11	6
									5	6.66	3	5.33992		7	9.22	6	13.031		2	19	4	6	4	32	4	9	4	3	3	1	6	3	3	4	7	4	2	4	4	7	5	7	8	3	12	11	4	11	11
									6	8.48	7	7.27097		7	11.22	4.75	19.0513		6	12	19	4	1	11	5	32	4	5	13	3	2	32	11	8	8	11	4	1	3	13	7	7	4	7	3	8	12	4	10
									7	8.08	6.5	7.10516		8	11.24	3.75	15.9969		8	7	8	4	4	3	4	8	3	7	7	5	7	2	32	4	8	11	4	32	13	6	7	3	11	4	13	11	11	11	4
									6	8.16	6.25	6.45348		7	13.86	5	20.9986		6	9	3	7	6	2	4	7	11	6	12	5	9	2	4	6	5	19	8	4	7	11	13	8	4	11	5	6	7	5	1
									6	6.96	3	6.03378		9	13.66	4.75	21.3452		2	6	13	3	13	7	11	2	3	11	3	4	4	4	12	4	32	3	4	5	6	6	4	7	6	6	32	6	11	9	3
									5	6.62	4.75	4.94826		8.5	14.9	5.5	20.7199		4	3	5	2	5	7	32	13	3	9	7	13	5	4	2	4	1	4	3	3	10	8	9	2	4	4	9	6	6	7	13
									5	7.2	5	5.58423		7.5	15.68	5	23.1503		6	2	5	5	8	4	19	3	11	19	6	19	11	2	11	8	2	3	4	4	7	2	8	3	8	5	4	9	32	4	11
									6	6.54	3	4.90818		8	16.02	4.75	25.0807		2	4	6	2	10	5	8	4	6	6	6	7	6	4	6	11	6	6	4	6	4	11	6	6	7	3	32	4	3	5	9
									6.5	6.82	4	4.78812		7	13.86	4.75	20.9752		4	1	32	4	2	11	7	7	4	4	11	4	4	6	4	7	3	2	7	11	4	9	12	2	8	7	8	7	4	7	2
									6	8.12	4.75	7.88085		7	17.8	5	28.3297		6	4	2	7	4	3	32	5	4	5	7	6	9	32	1	7	8	2	8	6	1	2	4	19	11	4	3	32	7	11	10
									6	7.54	5.75	5.93918		8	15.72	4	23.0749		2	5	5	6	6	5	4	2	9	8	8	11	4	6	12	32	4	4	6	32	5	6	3	7	1	3	6	11	5	4	4
									5	6.28	4	4.63368		7	12.04	4	19.0177		4	7	8	4	4	4	32	4	9	9	11	4	11	4	3	4	11	9	3	1	4	6	5	2	6	2	7	6	4	8	6
									5	6.32	4	4.15731		8	11.68	5	16.0985		1	8	19	6	8	3	12	4	4	13	4	1	1	5	4	9	19	5	6	11	7	4	6	4	5	4	8	8	8	4	2
									5	7.24	4.5	7.19853		8	13.02	6.25	18.9559		7	3	11	3	2	7	7	4	4	3	5	32	4	10	3	1	6	3	3	5	3	4	3	4	4	11	32	7	1	9	10
									5	5.56	3	2.44248		6	14.7	6	25.4464		5	5	9	4	4	10	4	4	11	3	4	7	11	5	6	6	10	3	5	11	3	2	3	3	7	6	5	6	11	5	4
									4.5	7.02	5.75	6.28406		8	15.82	4	25.0491		7	6	5	7	12	6	4	32	9	2	11	4	11	4	4	3	10	6	5	4	4	4	32	4	11	1	2	3	4	10	4
									4	7.86	7	8.14414		7.5	9.82	5	12.9783		2	2	3	11	3	4	13	7	2	32	4	4	4	4	2	11	4	6	4	4	13	4	8	3	4	3	9	2	12	8	4
									6	6.16	3	3.37675		6	7.86	3.75	8.00003		7	7	1	9	5	5	3	5	11	11	6	13	8	9	4	7	4	2	7	13	3	5	4	6	3	6	6	4	6	9	7
									5	5.68	4	3.1908		7	9.18	6	10.7185		5	7	9	6	6	12	4	2	2	2	4	2	6	3	4	4	11	2	11	5	4	9	3	3	6	13	3	3	12	4	10
									5.5	5.52	3	2.64375		8	16.4	5	27.0517		11	10	7	6	3	9	6	4	8	11	2	4	4	3	3	7	4	7	6	1	6	2	6	7	4	3	8	4	3	4	10
									5	6.6	3.75	4.12063		8	10.84	8.5	10.7426		5	4	5	7	2	4	11	8	10	5	11	4	10	4	7	2	5	11	11	7	4	4	13	8	4	5	7	3	6	6	4
									4	7.14	5	6.50905		7.5	12.84	5.5	19.0235		2	6	11	4	9	4	4	19	9	7	4	4	11	11	32	19	4	5	8	2	4	4	6	4	11	4	4	3	5	4	3
									5	6.04	3	3.92251		8	8.06	4	3.48413		7	5	3	6	4	2	4	4	13	7	4	7	7	3	5	4	4	4	4	3	5	3	6	2	3	5	4	3	5	7	7
									5	6.62	4.75	5.13845		7.5	8.72	4	8.06109		5	11	6	7	4	13	5	3	12	3	2	12	4	4	19	5	3	6	5	2	9	4	11	4	12	8	6	4	4	9	4
									4	6.8	5.25	6.37598		8	17.98	5	27.1094		4	4	1	3	11	32	4	13	5	10	5	4	3	2	12	2	9	5	3	32	6	7	2	7	2	6	3	4	2	4	19
									4	6.24	5	5.45692		7.5	9.1	5	7.99553		19	4	7	12	4	4	2	11	4	2	4	32	5	7	2	5	5	9	3	1	3	4	11	3	8	2	5	8	11	4	2
									5	5.6	2.75	3.3442		7	10.16	6	14.7072		4	19	4	10	6	3	3	2	5	10	4	12	4	5	5	5	7	11	3	4	3	11	4	9	11	3	2	5	5	6	8
									7	8.14	6.75	5.4586		8	13.34	5	20.0424		3	13	5	4	19	12	5	12	8	11	2	5	8	11	6	10	12	2	7	4	7	6	7	4	2	19	4	5	4	6	3
									5	6.38	3	4.80174		9	11.1	4.5	10.473		7	4	3	5	10	5	7	4	32	4	3	4	4	11	4	6	5	7	5	4	4	5	8	13	5	11	4	4	3	4	4
									6	7.06	4.75	5.21931		7	15.28	5	24.0391		4	7	5	8	19	4	6	9	5	5	5	3	3	7	4	3	3	7	3	11	7	3	10	2	11	4	3	7	4	7	9
									5	6.8	4	5.27992		7	13.92	5	22.5106		2	11	6	4	8	7	10	6	4	6	11	8	2	9	13	6	5	8	4	5	3	5	5	3	6	19	5	5	11	8	4
									5	6.34	4	6.02583		7	13.26	5.75	18.5019		5	2	10	3	6	2	1	3	5	4	12	5	6	4	4	6	9	3	3	5	5	4	5	12	4	12	5	2	32	32	5
									6	6.78	4	4.74789		7	7.36	4	3.69644		7	4	4	3	4	4	5	5	4	7	7	1	10	5	3	8	7	4	13	3	9	5	11	3	2	10	7	11	11	5	4
									5	6.78	6.25	5.54496		7	10.32	4	10.5781		11	2	6	5	4	4	3	5	4	2	2	4	2	6	11	11	2	4	32	5	5	11	1	3	12	8	6	4	4	11	4
									5	6.98	5.75	5.41913		7	13.2	6	20.1575		5	4	12	5	4	6	5	11	4	7	11	3	3	4	1	19	32	10	12	4	5	4	4	11	4	5	6	9	9	2	3
									5	6.6	2	6.88388		7	15.26	6	25.2666		4	8	6	4	6	3	32	10	2	5	4	4	4	8	4	2	11	5	2	6	4	11	6	2	11	6	4	3	6	4	3
									5.5	6.42	3.75	4.72548		7.5	14.66	7.5	21.8787		32	8	12	4	5	6	4	6	4	4	7	5	12	7	7	2	1	2	12	2	7	11	2	6	7	4	5	3	3	4	11
									5	6.84	3.75	5.36945		8	22.08	9	31.8471		4	8	5	10	6	19	6	4	7	3	8	4	4	6	2	6	6	4	10	11	4	1	4	3	4	19	11	5	6	6	7
									4	5.58	3.5	3.34475		6	12.34	5.75	19.1318		4	5	4	2	3	11	4	11	4	4	3	4	11	5	10	3	10	1	3	5	4	13	4	4	3	4	4	12	4	4	6
									5.5	7.62	5.75	7.14254		8	15.04	7	23.156		8	6	32	12	6	3	5	3	3	11	32	6	11	9	11	3	4	3	3	13	4	8	8	6	7	3	4	2	3	6	1
									5.5	7.26	6.75	5.46533		8	15.34	6	24.0362		10	2	2	11	4	9	10	11	7	4	6	5	11	19	11	4	4	8	6	4	11	19	2	11	5	4	4	13	2	4	10
									5.5	7.5	6	6.47208		8	14.86	6	20.9216		1	4	5	5	32	7	8	11	10	1	6	12	7	11	4	7	4	32	5	10	4	6	4	19	12	2	2	4	2	4	11
									4.5	6.84	5	6.26412		7	12.1	5.75	17.4406		3	2	7	7	4	8	19	4	11	4	7	12	4	6	5	3	7	9	4	11	3	4	8	4	2	11	4	4	2	8	2
									6	7.02	6	6.2417		8	13.88	8.5	16.5093		6	2	6	4	9	11	8	5	4	32	6	3	19	3	4	10	7	2	10	3	9	3	10	6	6	8	32	7	6	9	10
									4	6.06	6	3.96109		7	11.1	6	16.1552		1	4	2	12	2	19	4	4	9	10	6	8	4	4	3	10	6	13	2	4	3	9	6	1	4	2	9	7	11	13	6
									5	7.46	6.75	6.05825		7	16.36	5	25.8747		4	13	9	11	3	6	4	11	13	12	6	7	32	5	4	4	4	4	3	4	5	4	12	3	8	11	6	9	12	4	4
									5	7.36	4.75	6.72115		6	7.44	6	4.50469		6	13	6	32	4	9	10	4	5	2	13	1	3	13	4	2	4	8	3	2	3	8	5	19	11	7	11	4	4	8	3
									6	7.58	5	7.8144		7	11.68	6	14.3775		3	6	9	32	3	32	2	2	11	1	1	6	8	2	11	11	4	7	8	4	6	32	5	5	2	4	8	1	5	10	4
									5	6.38	3	4.99751		9	7.88	6	3.93643		19	32	4	4	4	11	6	3	5	3	5	4	4	11	4	4	5	5	1	4	5	5	7	10	12	4	4	12	6	11	3
									4.5	6.44	2	5.9801		7	7.54	5.75	4.67826		2	9	6	4	3	6	11	11	6	9	6	32	5	5	3	13	3	9	4	32	6	6	1	4	3	5	4	2	4	4	2
									5.5	7.24	4	6.35212		9	15.42	6	21.6079		7	8	11	11	5	4	3	4	11	4	2	1	6	8	8	4	19	5	32	7	4	2	6	3	4	9	7	2	32	10	19
									5	6.76	4	5.66968		6.5	11.1	5.75	16.1286		5	19	13	19	12	13	4	4	6	4	4	4	4	5	12	8	32	19	6	5	1	5	2	5	3	1	3	5	7	7	3
									6	6.8	4	5.0669		7	13.96	7.25	20.9518		5	7	7	32	4	1	10	8	3	4	7	19	9	11	3	6	2	2	7	6	13	5	5	9	8	8	4	8	2	2	8
									5.5	6.34	4	3.44999		8	11.26	6	16.0291		4	5	8	4	6	8	5	3	3	2	5	2	8	4	8	4	4	4	7	4	11	7	6	19	11	11	6	5	4	8	6
									4	5.62	2	3.40402		8.5	14.38	4	19.2925		8	4	4	4	2	5	5	12	19	4	5	5	10	3	9	4	6	4	4	6	11	4	2	4	5	1	2	5	5	4	12
									5	5.98	4	3.14604		9	18.12	7	25.4114		5	2	6	2	4	13	7	4	11	8	11	8	3	3	4	9	7	5	2	6	4	6	10	8	11	4	6	5	10	4	4
									5	5.88	3	3.00775		9	12.44	6	18.9308		5	3	7	7	8	4	5	6	5	6	11	8	4	4	4	5	3	5	4	6	4	5	3	7	9	9	4	4	4	9	10
									6	7.38	5.75	6.23646		8.5	11.36	4	14.6605		8	2	9	4	5	3	11	6	10	32	12	11	19	2	4	4	11	3	3	7	4	7	2	12	11	6	4	12	8	4	9
									6	7.42	6.5	5.41008		6	12.62	7	20.4649		11	11	9	6	11	4	11	12	6	13	4	8	13	4	19	5	3	4	6	6	7	32	5	7	3	11	8	4	19	7	6
									4	6.38	3.75	6.22336		6.5	11.58	6	16.3334		4	4	1	2	4	5	1	5	3	4	4	2	6	6	3	4	4	4	12	6	10	3	6	3	10	9	5	8	6	7	11
									6	6.98	5	4.9218		6	11.24	5	17.9825		5	3	2	6	6	7	7	4	10	6	6	3	4	4	4	5	9	4	11	4	7	10	5	12	1	3	8	5	4	5	7
									6	8.42	7	6.98713		8	10.66	6	14.7781		10	4	6	6	5	2	5	6	9	6	7	11	11	11	2	32	4	32	4	11	19	32	4	8	6	8	11	3	4	8	3
									5.5	7.74	4.75	6.98923		7	9.26	4.75	10.3742		4	6	4	8	19	8	2	19	4	4	19	11	3	4	1	2	3	19	2	4	4	6	4	6	11	4	9	12	9	5	7
									6	8.2	4.75	7.74333		7.5	9.92	4	10.4761		4	3	6	8	4	6	32	4	8	13	7	32	3	3	5	2	4	13	4	6	6	8	32	6	4	4	4	4	7	8	1
									5	7.1	6.75	5.28475		7	10.86	4	16.1296		32	2	4	1	2	11	5	2	12	4	4	11	11	11	6	11	4	12	2	8	5	4	4	8	4	4	6	8	4	10	4
									5	5.66	2.75	3.4559		9	17.26	6.75	26.8836		3	5	4	5	8	4	7	12	4	6	4	4	11	4	12	4	11	6	4	5	7	2	5	7	8	3	3	5	11	4	11
									6	7.32	4	6.07921		7	11.32	5	16.1453		10	11	32	6	5	2	2	7	6	7	8	3	4	6	32	4	3	4	7	4	6	7	4	12	2	7	3	6	7	4	6
									4	6.1	4.75	5.13591		8	13.76	6.5	18.4331		2	4	32	8	3	3	4	7	1	7	2	7	4	7	11	2	4	19	9	4	4	10	6	3	13	3	4	4	4	6	4
									5	6.22	3	4.93339		7.5	16.24	8	24.7647		8	6	4	5	2	4	4	32	4	11	4	9	4	8	7	10	5	7	3	2	2	2	6	7	8	10	2	6	6	3	6
									4	6.16	3	5.08844		9	17.22	7.75	23.5842		7	4	4	6	10	7	3	4	6	4	2	3	4	4	8	5	5	4	4	8	5	3	8	4	8	3	6	3	2	4	19
									6	6.42	4.75	2.95607		6.5	11.66	4.75	19.0826		6	11	5	11	4	5	3	6	6	11	4	4	10	3	7	7	9	9	8	11	3	11	11	9	9	4	3	6	7	1	4
									6	7.16	4.75	5.59285		6.5	12.46	5	20.105		4	4	9	6	8	2	7	6	5	32	12	2	5	11	4	4	4	2	3	5	13	8	1	1	7	7	19	6	3	3	4
									5	6.64	3	6.02634		8	7.96	5	3.36222		11	5	4	7	12	4	4	7	13	6	2	5	7	6	11	8	4	5	3	7	4	11	4	5	5	4	2	5	3	5	1
									4	5.76	2	4.93864		6.5	10.24	6	12.5023		9	5	4	3	19	4	2	2	6	4	7	4	5	5	3	2	6	5	11	3	9	6	11	5	4	2	1	4	4	2	6
									6	7.42	6.75	5.44767		6	9.92	5	15.1386		5	13	19	12	4	5	7	3	12	7	8	11	6	4	7	7	6	7	5	8	5	11	11	3	5	19	4	4	3	11	10
									5	7.06	3.75	6.49147		9	16.9	4.75	25.7034		5	9	6	5	13	7	12	3	4	4	6	2	4	11	6	7	4	5	32	9	2	6	1	12	5	2	8	2	4	4	12
									5	8.2	4	8.71311		9	18.58	7.5	28.1708		2	13	2	4	11	5	2	32	8	6	4	11	4	7	2	1	5	6	4	1	8	7	11	3	19	4	4	32	5	10	4
									5	6.58	3	5.28027		7	10.38	5	14.6104		6	6	11	4	2	13	7	4	6	4	32	3	4	5	4	4	8	4	4	5	5	4	7	4	11	2	4	5	4	4	7
									5	6.24	3.75	4.12835		7	16.76	8	25.5475		5	5	6	2	3	4	2	4	3	7	2	7	7	10	3	5	8	5	7	9	4	5	4	19	11	4	8	4	4	5	5
									7	7.88	6	5.50191		8.5	15.12	4	20.7636		11	3	1	19	13	4	13	12	4	10	2	2	9	5	2	9	10	10	13	13	9	3	19	7	11	9	11	3	4	8	4
									5	7.9	3.75	8.05909		6.5	9.32	5	10.873		3	5	4	4	12	8	7	4	10	4	19	10	4	3	2	4	6	3	3	6	4	6	19	3	5	9	3	32	6	6	32
									4.5	7.28	4	7.13439		8	8	4.5	3.49927		10	32	11	7	11	8	8	2	6	3	2	4	11	4	4	9	4	4	7	4	2	3	2	12	3	6	8	2	5	8	19
									5	5.9	4	3.37609		6.5	10.94	6	14.9208		6	7	8	5	4	3	13	3	6	4	3	9	12	9	4	19	6	5	5	11	6	11	7	7	3	8	3	6	4	3	11
									5	7.68	6	7.21518		8	11.14	4.75	17.7684		11	3	2	4	1	2	4	2	5	3	8	6	4	10	2	32	12	5	13	4	6	7	7	10	2	11	11	3	6	9	5
									5	6.74	4.75	5.84776		6.5	10.12	5	14.9265		2	4	2	19	10	4	19	6	7	8	7	1	2	4	8	1	2	5	7	4	4	3	2	4	11	12	3	19	3	3	7
									5.5	7.2	5	6.22372		6	9.64	5	10.5012		5	32	9	13	6	32	2	3	5	6	5	10	7	4	4	6	7	9	9	11	5	1	3	6	4	19	11	4	11	7	3
									4.5	6.84	4	6.28688		9	16.3	9	23.7841		7	13	4	12	8	4	4	3	9	6	4	13	19	3	4	4	8	4	2	7	2	4	5	6	7	13	5	6	1	8	5
									4	6.18	4	5.10977		7	13.18	4.75	19.9956		3	4	3	2	3	7	6	10	2	4	9	4	3	4	4	7	12	3	6	3	11	4	5	5	3	4	8	3	19	4	3
									6	8.04	6.75	6.31797		8	9.68	7.5	13.1808		5	6	3	11	11	13	3	7	7	6	2	13	4	4	4	5	5	6	4	12	19	6	11	5	8	3	3	6	5	4	9
									4	6.02	4	5.05678		8.5	14.9	9.75	22.3673		11	7	1	4	5	11	1	2	4	4	2	4	5	5	13	2	13	4	4	32	4	9	4	7	6	11	2	2	11	12	3
									7	8.16	6.5	6.2249		7.5	10.26	5.75	14.8349		4	3	12	4	3	6	6	11	11	4	8	8	11	5	32	7	4	4	8	6	4	8	8	13	11	7	19	5	7	11	4
									5	5.9	4.75	3.32124		5	13.04	5.75	21.2449		8	3	13	2	7	1	10	3	8	6	1	8	4	2	4	4	6	6	12	13	2	3	8	5	1	8	8	5	13	5	3
									6	6.74	3	4.95206		7	13.86	5	21.1757		4	12	4	6	7	2	7	5	8	11	11	1	4	6	4	4	6	9	4	19	3	6	11	4	11	6	7	11	7	6	11
									6	7.76	5.75	6.33281		7	7.88	5	7.73447		19	4	7	6	4	5	12	6	32	11	3	1	4	6	9	5	6	8	4	6	4	4	12	3	3	12	8	7	11	5	19
									5	6.84	4	5.87405		6	8.32	6	8.04944		4	4	9	6	8	2	5	32	4	2	11	9	12	7	4	1	4	4	8	8	4	4	2	5	8	4	4	12	5	4	8
									5	8.14	6	7.00731		7	10.68	6	12.6627		5	5	4	4	13	2	5	5	4	32	11	5	6	2	11	19	13	3	3	32	3	10	6	8	19	5	7	6	8	5	5
									4.5	5.86	3	4.60262		8.5	13.66	5	18.3299		32	3	2	6	7	3	4	11	2	7	7	4	9	8	8	5	4	7	4	11	4	5	3	4	2	4	7	4	2	4	9
									6	8.1	7.75	7.53292		5.5	7.42	4	8.03078		8	19	12	2	2	7	1	1	4	11	7	9	11	11	12	7	6	4	13	11	2	13	5	5	1	2	4	5	3	2	11
									6	7.48	4.75	6.13534		7.5	12.84	7	17.3703		1	11	4	5	9	7	2	5	8	7	8	4	11	32	4	5	13	4	13	4	8	11	6	4	6	5	7	8	7	4	3
									5	6.02	3	3.73341		7	10.46	6	14.8986		19	11	5	11	7	6	2	6	2	4	5	2	4	7	4	5	3	4	5	3	6	7	10	2	4	7	8	6	4	3	4
									5	6.32	4	4.59565		7	17.16	8	26.6813		4	3	4	6	12	4	4	9	4	4	4	6	3	4	32	5	7	5	4	12	8	5	4	6	5	8	4	6	3	2	4
									5	6.4	4	4.90314		7	13.72	6	22.4409		8	4	2	5	4	12	11	10	4	13	5	6	1	4	2	4	4	11	5	4	4	3	4	11	9	2	32	4	7	4	12
									4.5	6.46	3	5.26137		8	8.5	5	7.62448		5	11	9	3	13	5	6	4	1	9	6	11	6	4	4	4	8	3	3	19	4	2	4	4	7	8	5	11	7	4	4
									5	6.2	7.5	3.79581		8.5	17.78	4.75	26.3333		6	12	13	5	1	7	4	2	11	11	4	2	3	1	1	8	11	7	3	4	5	6	2	7	5	5	9	4	4	3	2
									5	7.94	6.75	7.2574		9	13.18	6.75	19.0034		6	3	3	5	19	11	4	5	4	32	4	8	4	12	11	4	6	11	1	11	10	9	5	6	4	6	2	5	4	32	6
									5	6.64	3	5.52826		7.5	12.34	5	19.0901		5	5	2	6	32	8	10	3	3	4	6	2	7	9	5	4	10	4	10	4	5	1	4	10	3	11	5	7	7	6	11
									6	7.04	3.75	5.22927		6	11.44	6	19.209		4	5	3	7	8	4	8	4	4	19	4	4	32	5	9	6	10	5	6	12	7	2	11	13	12	3	4	4	2	6	7
									5	6.44	3	5.23396		6.5	13.92	4	23.3578		4	5	1	19	6	4	4	4	1	7	3	8	3	7	13	4	7	8	4	4	7	4	4	19	6	7	3	4	2	4	5
									5	6.8	3	6.16772		7	10.06	4.75	14.6947		4	5	5	5	5	2	4	4	8	4	6	5	3	3	5	7	4	11	32	2	7	3	3	4	9	7	5	6	6	7	11
									5.5	7.52	6	7.01671		7	11.72	5.5	18.9802		3	3	32	3	10	2	5	3	2	5	6	6	3	4	11	11	5	7	5	2	11	32	8	32	13	3	2	2	9	13	5
									4	5.48	4	3.38207		8	16.98	5	25.8184		8	1	7	4	5	6	4	4	2	6	13	3	12	11	3	11	11	12	4	1	9	2	5	4	7	2	4	4	2	4	4
									5	6.3	3	5.21869		8	12.58	5	19.0006		1	5	11	4	4	8	8	7	3	3	4	4	7	19	6	3	6	6	2	7	11	6	19	3	6	2	2	11	10	1	4
									6	7.6	4.75	4.80221		6	9.76	5.75	14.706		4	6	4	8	4	11	13	11	7	11	4	6	11	8	5	12	6	5	8	5	4	11	4	19	4	4	7	5	13	5	10
									4	6.16	5	5.23083		9	17.82	5	26.3281		2	4	9	3	3	4	3	4	8	5	19	2	2	10	2	9	3	12	4	4	3	4	4	4	2	8	13	5	1	13	6
									6	7.68	5.75	5.54919		9	12.92	4.75	15.2206		8	4	7	2	5	3	9	13	4	2	19	19	11	8	13	7	4	8	32	4	7	4	6	2	5	5	8	4	8	3	6
									5	5.52	1.75	3.62103		7.5	14.92	8	23.272		19	4	5	3	5	4	1	5	4	5	11	7	4	2	2	6	4	5	1	2	4	6	11	11	4	5	12	6	10	5	3
									5.5	6.38	4	4.06021		8	15.4	6.5	23.1473		9	3	11	6	12	1	4	6	3	2	8	13	2	11	5	5	5	4	11	9	5	7	1	2	4	6	4	8	7	5	6
									5	6.16	4	3.51301		6	11.5	6	17.5758		1	4	4	7	8	8	1	6	2	5	3	11	4	5	3	4	8	4	4	5	19	4	6	5	10	7	12	4	4	11	4
									6	7.08	5	5.02581		7	12.3	6	19.1921		9	19	6	6	2	4	10	5	7	5	32	1	3	9	2	4	3	2	7	6	13	4	5	3	6	6	12	10	7	4	4
									6	6.76	6.75	3.68427		8	12.08	4.75	19.0454		5	6	2	4	4	12	8	11	6	6	4	6	11	4	2	13	11	7	4	4	2	3	4	4	7	11	9	6	6	4	11
									4	7.3	4	8.04135		7	12.32	5	21.6987		4	3	4	6	4	32	2	3	3	4	11	11	5	3	5	32	5	8	32	8	6	2	9	3	6	4	6	3	7	4	6
									4	5.04	3	2.6493		7	10.72	6	12.7312		11	4	3	3	6	3	4	10	11	4	10	6	5	4	5	4	7	4	4	4	3	1	4	7	3	3	4	4	6	3	5
									5.5	6.96	5.25	5.39826		9	12.08	3.75	15.864		1	11	5	2	6	13	4	5	10	12	13	5	32	4	13	4	5	5	6	11	6	7	4	7	7	2	7	4	4	1	4
									6	8.72	4.75	7.92835		7.5	9.1	5.5	10.3908		19	6	5	32	3	5	4	19	7	4	2	7	8	6	7	11	7	6	32	32	5	4	4	5	9	7	32	7	4	12	4
									5	6.08	3	4.67228		8	12.52	6	19.1196		4	3	6	3	4	4	7	9	4	2	4	6	4	7	7	6	2	5	4	5	1	4	3	7	11	3	6	11	9	5	12
									5.5	7.12	4	5.32472		7	12.94	5	20.0656		5	13	7	4	19	7	8	8	6	2	5	4	5	4	10	32	5	11	8	3	7	5	3	4	6	4	1	4	3	2	11
									5	6.14	4.75	3.88619		7	10.8	4.75	16.0459		4	4	5	11	11	3	7	9	5	1	7	4	2	5	11	2	11	5	1	3	4	4	5	12	19	3	3	3	4	3	4
									5.5	7.14	3	5.46234		7	8.5	5.75	7.96485		4	4	11	8	12	6	3	6	1	4	4	4	5	19	5	5	4	2	6	5	13	11	5	7	6	6	5	32	7	4	4
									5	6.26	4	5.62723		7	13.96	5	22.4217		5	11	2	4	4	2	6	2	4	10	7	4	8	5	4	3	32	2	2	10	4	5	3	6	7	3	6	3	2	5	5
									5	5.66	3	2.75244		9	17.16	5.5	26.808		11	7	4	3	1	5	4	4	1	6	11	7	4	6	6	6	4	4	4	7	4	4	5	7	8	5	6	4	2	5	12
									5	6.56	5.75	3.97523		5	11.94	5.75	20.3032		1	5	5	4	6	7	12	11	4	3	4	19	6	4	11	11	6	3	4	10	5	7	5	3	4	4	5	2	7	10	5
									5	7.12	6	5.28239		6.5	11.54	6	19.1761		11	3	3	7	4	6	11	6	19	12	4	11	4	10	4	4	8	4	5	2	10	11	2	10	10	3	9	4	4	32	5
									4.5	6.4	4	5.03457		8	13.08	5	20.0121		5	4	4	2	6	5	6	8	4	4	6	5	4	4	32	1	4	4	4	3	12	9	19	3	6	11	3	9	8	9	8
									6	8.3	5.75	7.74663		8	12.52	5	18.9104		13	5	2	6	4	12	4	9	32	9	10	4	5	8	4	7	3	3	7	10	1	8	12	4	4	32	6	6	2	6	13
									5	6.9	4	5.74012		7	8.5	4	7.99553		11	6	19	4	6	5	2	3	8	2	7	1	11	4	4	10	6	4	1	19	4	4	6	5	11	12	3	7	4	11	4
									5	7.12	4.75	6.72989		7	11.48	6	19.0994		3	6	9	11	2	4	19	3	6	1	4	11	11	8	4	5	3	3	4	1	6	4	6	11	10	5	5	2	4	4	8
									5	7	4.75	5.29536		9	13.66	8	19.97		4	11	5	4	4	6	12	11	4	3	5	6	5	4	4	7	11	1	12	6	4	10	11	7	7	6	8	4	2	4	6
									4	6.04	3.75	4.79353		8	8.4	4.75	7.98723		4	6	2	4	11	8	4	4	13	4	6	5	3	4	4	2	6	3	3	9	4	6	11	7	2	4	4	11	4	12	4
									5	6.6	3.75	5.01427		7	12.8	5.75	18.5219		4	3	4	6	32	4	6	4	4	4	13	8	9	4	19	13	5	4	4	5	11	5	7	6	6	7	6	4	4	5	3
									4.5	7.46	5	8.06152		7	10.14	5.75	14.7108		8	4	4	3	2	11	5	4	5	2	1	32	4	3	11	3	11	5	5	4	32	4	19	6	5	9	4	3	1	5	2
									4.5	6.76	3.75	7.01765		8	11.34	8	15.0151		32	6	1	6	6	8	1	10	5	4	7	3	2	2	11	10	6	11	2	3	32	4	6	9	4	4	4	7	7	32	2
									4	5.48	2	3.32731		7.5	13.78	5.75	22.4266		4	4	9	3	10	4	5	3	6	3	12	6	5	4	4	6	7	4	2	5	13	4	1	3	2	4	5	5	6	6	4
									6	7.36	5	6.11041		6.5	10.58	4	17.8761		11	11	6	4	6	2	4	6	5	5	11	6	6	4	4	2	32	7	9	7	6	7	1	3	3	4	8	2	6	7	5
									5	6.82	4	5.36691		6	9.08	4.75	13.1597		5	3	13	3	2	7	4	11	4	4	4	6	4	2	8	2	7	8	9	4	4	4	4	2	6	32	11	2	1	4	12
									6	7.3	6	5.41068		8	11.44	5.75	17.8716		11	4	12	5	11	2	13	19	10	4	6	5	19	4	5	6	1	2	10	11	5	5	4	7	8	4	7	32	4	3	6
									5	6.06	2	5.2154		6.5	15.38	5	27.3406		2	6	3	6	6	7	7	4	5	2	3	4	5	4	32	11	4	7	5	9	4	5	5	6	6	3	1	4	4	12	2
									6	6.48	3.75	3.95505		8	10.32	4.75	10.4909		4	9	6	4	4	3	6	13	6	5	4	7	7	2	10	3	6	5	2	1	1	2	5	6	19	11	5	3	7	10	2
									4	6.26	4	4.1048		8	12.2	5	18.9112		4	4	11	13	3	4	4	2	6	6	4	8	6	7	2	3	5	3	13	6	4	8	4	3	2	4	4	10	3	3	11
									5	6.64	4.5	6.08363		6	9.74	6	14.7936		11	5	4	1	8	11	3	5	11	3	2	5	12	3	5	3	8	32	5	32	5	13	4	2	6	4	1	5	6	10	7
									5	6.24	2.75	4.89715		7	13.42	4.75	20.0856		12	4	13	7	4	32	2	7	5	7	10	6	3	11	5	5	4	2	7	5	4	8	6	4	5	3	4	19	10	3	6
									5.5	6.84	5	6.20191		6	7.04	4.75	4.15004		8	32	5	7	3	2	2	6	3	6	4	7	4	4	4	6	2	13	6	10	4	11	2	1	6	13	4	3	32	6	11
									5	6.42	3	4.99833		8	18.86	6	28.8154		4	7	5	4	8	7	12	2	4	4	3	4	8	7	5	5	4	3	5	7	5	5	2	4	4	6	11	4	13	13	3
									4	5.42	4	3.54614		7	12.02	5.75	19.0107		4	3	6	8	4	4	3	13	6	1	7	7	2	7	12	11	4	19	4	4	4	5	1	2	6	7	3	5	4	13	4
									4.5	5.94	3	3.4724		8	10.9	6	14.779		6	11	7	4	3	4	3	11	11	12	5	3	4	7	2	3	7	6	4	4	9	4	2	7	2	19	4	2	12	1	5
									5	5.66	4	3.27395		8.5	8.76	5	4.91794		3	11	3	8	4	4	19	6	3	4	6	4	2	7	9	8	8	2	3	3	6	6	4	5	3	4	8	7	7	6	11
									6	8.34	6.75	7.76336		6	11.52	6	19.1729		1	6	9	3	32	13	4	9	9	11	10	4	3	11	4	7	2	2	12	4	6	4	11	11	11	12	32	6	6	4	3
									5	5.98	4.75	3.68389		8	12.84	4	17.972		8	10	2	5	13	4	19	2	11	5	4	3	1	6	3	6	6	7	4	11	4	10	7	7	5	9	3	1	3	8	4
									5.5	6.16	4.5	3.41282		8	19.4	5.75	28.6271		2	12	13	3	7	12	3	3	11	4	6	6	3	12	11	10	4	13	7	4	11	2	8	5	7	7	6	2	5	2	4
									5	6.54	4.5	5.05968		8	13.28	4.75	21.3762		4	5	6	4	11	7	4	5	4	1	7	3	11	3	4	7	11	3	5	4	11	19	9	4	4	6	2	7	32	4	4
									5.5	7.26	7.75	6.28185		6.5	13.96	6	22.6841		7	13	4	4	5	4	4	6	2	10	11	8	7	11	11	10	11	8	1	12	2	4	6	3	4	3	2	2	4	5	3
									4.5	5.86	4.75	3.85984		8	11.42	7.5	16.1689		4	12	12	3	8	1	11	4	2	6	1	6	4	9	5	3	4	1	9	4	10	5	5	6	5	2	8	3	1	4	5
									4.5	6.18	3.75	5.19297		8	11.08	4	12.2605		5	7	4	2	2	4	7	5	3	10	4	7	7	19	32	3	5	5	13	2	3	4	6	3	7	3	11	3	3	19	6
									6	7.76	6	6.36175		8	11.88	5	14.1532		4	11	4	4	11	5	11	3	19	13	7	3	11	6	4	3	7	2	6	6	2	10	4	19	2	9	3	32	3	6	5
									4.5	6.22	4	4.01675		7	14.5	5.75	23.3162		5	4	7	2	3	13	11	7	6	11	4	19	9	7	3	1	6	9	4	4	3	3	3	4	3	3	4	4	7	3	4
									5.5	7.02	6	5.41536		7.5	8.96	4	8.34452		5	3	3	9	3	11	4	19	11	2	12	7	4	32	2	7	8	2	2	11	4	4	7	10	11	4	3	10	4	1	12
									4.5	6.88	3	6.43219		6	12.38	6	20.2443		5	7	4	19	4	13	2	4	5	4	4	3	4	4	4	2	2	2	4	5	3	32	32	3	5	13	7	13	5	4	4
									5	6.26	3	3.89563		7	9.7	5	8.45456		4	11	4	5	8	3	4	6	4	3	2	4	7	5	3	6	6	6	4	3	3	1	4	12	4	19	4	19	4	4	11
									5	7.34	3	6.32975		6	9.96	6	15.036		2	9	7	5	3	4	19	4	7	5	4	3	7	4	7	4	12	5	5	12	5	4	13	4	11	4	3	10	7	4	5
									6	6.88	4	4.10893		8	13.82	6	22.5105		5	8	6	7	19	4	7	2	3	8	19	7	12	7	10	6	19	3	4	4	11	7	7	4	4	5	5	4	13	8	4
									5	8.5	6.75	8.07933		7.5	14.36	7	20.9662		7	4	8	6	11	7	2	8	19	13	2	6	4	1	4	5	4	3	3	11	3	4	12	4	13	3	9	8	4	4	4
									4.5	7.24	5	7.37497		8	13.12	5	21.5545		10	4	2	4	2	3	8	1	4	9	7	11	3	2	5	5	5	6	3	7	3	2	4	3	4	32	3	4	8	11	7
									5	6.08	3.75	3.26915		8	12.52	6	19.1591		11	3	4	2	5	10	6	8	7	5	6	7	5	6	2	8	3	6	5	4	13	3	11	12	4	6	7	2	4	11	5
									5	6.9	4.75	6.23437		9	12.42	7	16.1449		7	4	8	19	6	32	3	4	4	3	11	3	3	5	4	13	7	6	3	4	13	3	3	1	8	8	2	3	3	6	11
									4	5.92	5	4.02462		9	19.12	8	26.0507		4	7	6	8	8	4	2	5	6	4	3	3	19	11	10	3	10	4	8	12	5	4	3	2	10	2	7	2	1	4	8
									5	7.14	4	6.4397		6	9.72	5	12.5325		4	3	6	6	4	4	6	12	4	4	8	5	5	4	3	3	8	11	3	9	8	7	5	4	1	19	8	2	6	5	5
									5.5	6.94	3.75	5.80433		8	16.16	5.75	26.1107		2	5	7	5	6	4	5	32	8	6	11	5	6	10	4	4	9	4	4	5	9	3	12	12	3	5	32	5	11	7	1
									4.5	7.1	4.75	6.49097		7	14.4	7.5	23.3658		1	6	8	4	6	7	7	6	4	4	2	3	2	9	4	4	19	3	4	8	12	4	6	4	4	10	10	5	32	11	5
									6	7.02	4.75	4.99996		6	8.6	5	13.2203		8	8	4	10	2	6	3	3	3	13	4	9	32	7	11	3	11	3	2	8	6	4	9	4	7	8	11	4	4	11	4
									6	7	6	4.4767		6	8.66	5	10.5996		2	10	4	4	5	9	4	19	5	3	8	10	3	3	4	5	13	6	4	8	19	6	4	11	10	11	4	11	11	6	4
									6	7.6	5	6.49647		7.5	8.22	6	4.83731		6	6	4	2	4	6	4	19	32	19	6	2	2	11	7	11	1	4	5	7	13	6	7	2	12	8	13	12	4	9	5
									4	6.46	2.75	6.44667		6	10.2	5.75	12.521		4	4	2	4	5	4	19	7	1	4	32	4	4	2	8	3	7	7	2	5	3	5	13	5	11	6	6	6	2	5	2
									6	8.68	6.75	7.82315		7	9.5	6	10.6699		12	4	32	3	6	6	3	8	19	10	5	3	10	32	12	2	6	3	2	8	11	5	3	32	6	9	4	2	4	8	13
									4	6.26	3.75	7.0907		7	19.12	4	28.7279		5	6	2	8	3	3	4	7	2	11	2	3	5	7	1	11	32	3	6	4	2	4	2	10	4	2	4	32	5	7	3
									5	6.56	4	4.73442		7	14.66	7.5	23.2919		12	5	4	5	5	2	4	11	5	11	4	4	8	4	11	11	6	1	4	5	6	5	5	11	4	5	4	2	11	10	4
									5	6.88	4	5.18097		7	10.8	5	17.8303		4	2	11	4	8	5	9	4	5	19	6	8	2	4	4	4	7	11	7	11	4	4	5	4	5	8	4	7	4	3	3
									5	5.6	4	3.52252		7	11.38	6	16.2781		13	4	4	7	5	8	4	5	9	11	3	3	4	6	3	5	7	11	6	4	4	4	3	1	2	11	2	3	5	6	5
									5	6.66	4	5.99867		7	12.14	6	19.1493		3	4	8	8	11	5	6	3	3	32	4	4	3	2	4	4	6	5	6	4	11	11	1	2	6	4	9	5	4	2	11
									5	7.32	4	6.66835		8	13.88	6	22.3877		4	6	1	5	2	4	6	1	3	32	4	3	2	3	5	11	8	4	6	1	13	2	4	6	6	8	8	4	5	12	5
									4	5.66	3	3.96212		6	13.42	6	22.6076		1	10	4	4	6	6	4	6	6	5	2	3	11	4	9	3	6	6	10	4	3	3	4	8	4	7	4	3	2	1	3
									5	6.74	3.75	5.95154		8	13.72	4.75	19.9029		3	11	32	7	8	3	6	7	8	2	4	5	2	3	5	2	3	11	3	4	5	2	2	4	32	7	8	6	4	7	3
									4.5	6.34	4	4.96358		7.5	14.8	9	23.3404		5	6	5	1	4	6	4	4	10	7	8	3	12	4	11	11	32	12	3	11	6	4	3	3	7	4	3	4	11	2	7
									4.5	6.7	4	7.0051		7	10.08	4	10.2993		12	5	4	4	2	11	3	10	7	1	4	2	6	4	3	32	3	32	3	4	4	4	2	11	6	11	4	4	5	5	8
									6	8.3	6	7.14071		7.5	13.82	6	22.4905		4	1	8	4	6	32	6	3	3	4	5	7	8	7	8	6	10	7	3	32	4	6	5	19	3	4	6	5	11	2	32
									5.5	7.86	5	7.32625		7	14.3	5.75	24.5982		32	4	4	6	4	4	4	19	4	11	6	5	7	7	11	32	3	2	12	8	4	3	5	13	12	6	2	5	4	6	4
									4	5	1.75	3.42857		7	13.96	7.5	22.5153		4	4	8	6	3	2	19	2	4	3	4	4	1	4	5	1	4	3	2	4	5	4	12	8	5	4	4	4	5	2	3
									4.5	7.58	4.75	7.30694		8	14.7	8.5	20.9316		4	12	4	3	10	19	2	13	32	6	32	3	9	32	3	7	11	4	11	19	4	6	3	8	4	3	3	4	6	10	6
									4	5.86	3	5.02244		8	15.52	6.75	24.3773		6	8	7	3	3	8	4	2	4	4	2	2	19	4	13	11	4	7	8	32	4	4	4	4	3	2	10	4	1	4	4
									4	6.82	4.5	7.09035		8.5	10.66	4	13.3349		2	3	13	4	5	32	2	4	4	3	4	3	4	13	3	9	4	13	2	32	8	7	4	9	32	4	2	4	11	8	4
									5	6.36	3.75	5.00106		8	15.74	6	24.0066		7	1	11	4	5	4	11	7	4	13	5	13	4	4	13	4	4	2	32	4	3	1	7	6	2	7	3	5	8	2	5
									5	7.06	6.75	5.21931		6	9.12	3.75	13.2767		8	19	1	11	4	3	4	4	4	5	3	4	3	4	11	13	8	4	4	11	2	13	2	5	5	6	8	5	12	4	11
									5.5	7.44	5.5	6.01074		8	15.38	8	23.1075		12	1	32	2	6	8	4	10	8	8	11	32	12	5	4	8	8	1	5	11	7	10	5	8	4	5	5	2	11	8	13
									6.5	8.28	7	7.12581		6	8.22	5	12.9871		7	7	4	7	32	10	5	11	6	8	32	32	13	11	4	6	2	3	8	3	2	4	11	11	10	4	4	4	4	4	11
									5.5	6.2	4	3.39868		6	15.5	9.5	24.2312		2	10	7	4	1	5	4	6	3	9	19	3	11	3	6	4	10	4	12	5	6	7	4	5	1	8	4	4	4	10	12
									5	6.76	4	6.20586		7	12.7	5	19.988		11	7	5	3	4	8	12	5	4	9	8	5	3	32	5	2	9	4	9	6	4	5	6	4	5	2	6	2	10	2	6
									4.5	6.86	4	5.6677		7	11.8	5	16.1498		7	5	2	3	5	6	8	12	4	2	3	1	4	9	4	4	8	7	2	3	4	4	11	6	3	13	8	6	3	4	19
									6	6.72	4	4.82358		6.5	9.44	6	10.6965		4	32	4	8	3	7	3	8	11	11	7	4	6	11	4	8	2	13	6	7	3	6	2	6	5	5	7	4	4	6	11
									6	8.02	4.75	7.22097		8.5	11.06	5	14.7571		6	8	4	19	32	5	7	32	2	3	4	9	4	4	4	7	4	7	9	5	13	8	3	6	8	10	3	4	11	3	5
									4	6.14	3.75	4.80225		9	12.96	7.25	18.9532		7	4	4	6	6	4	4	5	13	4	8	2	13	4	2	3	4	4	4	9	3	4	11	6	4	4	4	2	12	4	3
									4	5.06	3	2.83858		9	11.3	5	12.4659		3	3	11	4	4	6	5	4	4	5	5	4	6	3	3	2	3	11	6	7	4	1	4	3	13	6	5	3	11	8	7
									4	5.58	3	3.22041		7.5	13.46	4	19.9686		7	2	6	11	4	3	7	4	8	7	4	4	4	7	4	4	1	4	11	9	4	2	7	8	8	3	10	4	4	4	3
									5.5	7.36	7.75	5.04979		8	12.68	6.75	18.8164		3	4	19	10	9	9	3	7	19	3	3	11	4	3	12	11	6	4	7	19	4	19	3	5	1	3	19	6	5	12	7
									5	6.22	3.75	3.8666		6	10	5	14.9243		6	19	6	4	4	7	10	10	3	10	5	4	1	4	2	7	8	19	7	11	11	4	5	4	4	8	7	3	4	7	3
									5	7.04	2.75	6.80624		7	14.42	10	21.1014		3	13	4	10	4	8	4	13	3	4	8	5	8	4	4	7	4	8	4	4	5	6	6	4	6	11	5	4	4	5	2
									5	7.66	7	6.66275		7	12.88	4.75	20.1024		4	5	4	6	3	4	10	11	5	4	1	10	7	19	4	4	4	2	32	2	11	1	11	2	11	32	13	6	4	2	3
									5	6.88	4	6.90353		6	13.58	7.5	22.5507		32	2	4	6	11	4	3	7	5	2	4	3	6	2	32	4	11	4	3	5	2	6	2	2	32	3	4	6	2	5	11
									4	5.44	4	3.41162		7	10.42	5.75	12.5943		4	7	4	3	2	8	13	7	2	4	11	2	8	5	10	3	7	19	6	4	5	6	7	4	1	4	11	4	4	4	2
									5	7.36	6.75	5.98556		8.5	9.72	6	13.1491		3	4	12	3	5	7	11	3	6	4	2	4	2	4	9	32	4	4	19	12	11	11	10	6	2	2	4	10	1	19	4
									4	5.96	3	3.49904		7	9.74	6	13.2847		4	7	6	4	11	4	2	11	7	19	7	3	11	2	4	10	3	4	8	12	13	3	3	3	4	6	3	4	7	5	7
									5	7.32	6.75	6.38378		8	15.5	5	23.9917		6	3	3	3	9	2	4	13	13	32	4	6	3	11	4	4	3	4	2	3	3	4	5	10	6	32	12	5	5	12	6
									5	6	3.75	3.3503		7	8.06	5	4.09783		1	6	3	11	8	9	13	4	11	10	5	7	6	4	4	4	7	8	6	4	6	3	1	5	11	19	3	5	3	3	2
									5	6	4	3.10365		6.5	11.22	5	16.2547		11	11	4	4	1	4	8	11	1	12	7	4	4	6	4	4	2	2	5	3	8	4	2	8	11	11	5	5	5	4	4
									5	7.78	5	7.36037		7.5	13.2	5	20.0459		19	11	3	11	6	7	6	3	4	3	4	19	5	4	9	4	3	1	32	11	2	3	4	4	9	32	13	7	7	12	4
									4	5.54	4	3.16363		7	12.26	5	19.07		11	4	4	3	1	11	6	8	5	2	5	2	3	6	12	4	11	5	6	4	3	2	8	7	8	4	4	2	6	6	11
									5	6.1	5	3.55281		8	10.9	5	16.1375		5	5	2	8	5	5	4	3	4	2	2	11	4	13	11	4	6	13	4	6	10	8	11	9	4	9	4	2	7	2	4
									4	5.76	3	3.20433		6.5	13.72	6	21.1632		4	2	3	7	4	9	6	3	4	4	11	7	5	7	10	11	4	4	2	3	4	3	3	4	3	13	4	2	4	6	6
									6	7.14	4	4.94463		7.5	15.68	6.5	25.221		6	8	10	13	4	12	2	4	6	8	4	4	4	8	9	4	8	5	19	4	4	3	4	32	7	11	1	5	8	10	7
									4	6.28	4	5.58072		8	16.76	9.5	25.9029		5	4	4	2	32	11	10	7	2	5	4	4	6	5	2	3	5	2	2	2	3	9	11	3	7	3	7	4	13	3	8
									5	7.46	3.75	7.36847		9	11.34	4	10.5436		4	4	32	19	6	5	7	4	5	2	6	11	19	3	4	6	11	4	6	11	2	5	3	7	13	8	2	3	1	5	4
									6	7.04	4.75	5.5253		9	12.08	8	14.0594		7	12	6	1	7	32	19	4	7	3	7	11	13	10	8	12	2	6	6	7	11	1	4	3	4	3	2	2	4	4	4
									5	6.56	3	5.18695		7	10.44	5.75	14.7013		6	6	3	9	6	4	32	3	11	4	4	12	4	4	6	10	6	11	8	1	4	2	4	4	9	4	5	4	4	5	8
									5	7.38	7.75	6.09078		7.5	14.38	4.75	20.9		2	8	3	19	6	4	11	12	4	7	4	1	3	12	2	6	4	8	19	1	11	3	7	32	13	6	13	5	2	2	12
									5	6.14	3.75	4.79375		7.5	14.88	5	23.1743		4	32	5	11	1	5	4	6	5	3	4	10	2	13	5	3	2	9	5	5	4	3	11	6	8	6	4	4	11	11	11
									4	5.44	4.75	3.04497		9	9.2	6	8.3544		8	8	2	7	4	2	4	3	4	2	7	3	6	4	2	7	4	9	5	3	12	1	8	4	8	11	4	3	5	12	10
									6	7.36	4.75	6.26216		8.5	15.06	4	23.0301		10	6	6	4	3	32	4	7	4	4	11	8	11	8	2	6	32	11	19	10	2	4	9	3	4	3	8	6	10	4	19
									5	6.42	5	3.88135		6	11.62	6	19.2055		11	5	5	7	3	2	11	7	8	11	4	4	4	4	11	2	12	13	6	4	5	5	19	7	5	11	5	3	5	11	3
	Confidential use; Copyright CytoSorbents Europe GmbH
[truncated: 69 more columns]

## Sheet: Simulation
		Cyto Median LoS	Hosp. Costs		Control Median LoS	Hosp. costs			LoS difference	Cost savings	Cost difference with reimbursement		Bin	Mean freq. (A)	Mean freq. (B)	Scenario A	Scenario B
		6	11327.3		9	14733			3	-3405.71	-4911		-11713.5	0	1	0	0.001		Set number of simulations:		1000
													-10040.1	1	5	0.001	0.006
	Trial												-8366.77	5	24	0.006	0.03
	1	5.5	6220.79		6	5144.18			0.5	1076.61	-428.681		-6693.41	30	62	0.036	0.092
	2	6.5	13412.5		7	12823.1			0.5	589.353	-915.938		-5020.06	67	181	0.103	0.273
	3	4.5	9322.1		8	13896.6			3.5	-4574.45	-6079.74		-3346.71	199	275	0.302	0.548
	4	6	14502.4		6	12997.1			0	1505.29	0		-1673.35	274	300	0.576	0.848
	5	4	7253.29		8	11496			4	-4242.71	-5748		2.27374e-12	296	145	0.872	0.993
	6	6	10295.4		8	11720.1			2	-1424.74	-2930.03		1673.35	121	7	0.993	1
	7	4	4808.47		7	5780.57			3	-972.096	-2477.39		3346.71	7	0	1	1
	8	4.5	7573.62		7	9439.62			2.5	-1866	-3371.29		5020.06	0	0	1	1
	9	5	8868.82		7	10308.9			2	-1440.12	-2945.41
	10	5	11054.6		6	11459.2			1	-404.567	-1909.86		SUM	1000	1000
	11	4	7187.17		8	11363.8			4	-4176.59	-5681.88
	12	5	10859		8	14966			3	-4106.94	-5612.23
	13	5	9121.06		7	10662.1			2	-1541.02	-3046.31
	14	5	10402.2		8	14235			3	-3832.84	-5338.13		Average saving per patient (incl. device reimbursement)	2302.02
	15	5	6891.79		6	6463.8			1	427.991	-1077.3
	16	5	9412.12		6.5	10278.9			1.5	-866.759	-2372.05
	17	7	10714.6		7.5	9867.1			0.5	847.484	-657.807
	18	4	7530.1		6	9037.22			2	-1507.11	-3012.41
	19	5	8383.12		8	11004.5			3	-2621.41	-4126.7
	20	4.5	9712.36		8	14590.3			3.5	-4877.98	-6383.27
	21	6	13085.3		8	15440.1			2	-2354.72	-3860.01
	22	4	9270.06		7	13588.4			3	-4318.29	-5823.58
	23	5.5	8972.82		6.5	8825.26			1	147.559	-1357.73
	24	5	10167.6		7	12127.3			2	-1959.65	-3464.94
	25	5.5	9313.35		7	9937.52			1.5	-624.178	-2129.47
	26	5	7425.21		7	8287.89			2	-862.678	-2367.97
	27	6	9583.9		6.5	8751.83			0.5	832.074	-673.217
	28	5.5	14454.4		8	18835.1			2.5	-4380.67	-5885.97
	29	4.5	6907.8		7	8403.9			2.5	-1496.1	-3001.39
	30	4	8751.43		7	12680.7			3	-3929.31	-5434.61
	31	5	10164.6		7	12123			2	-1958.43	-3463.72
	32	5.5	10263.9		6	9554.89			0.5	709.05	-796.241
	33	5	8754.56		8	11598.8			3	-2844.27	-4349.56
	34	6	17326.7		9	23732.1			3	-6405.4	-7910.69
	35	6	12831		7.5	14157.1			1.5	-1326.13	-2831.42
	36	5	10163		6.5	11255.1			1.5	-1092.03	-2597.32
	37	4	7625.21		8	12239.8			4	-4614.63	-6119.92
	38	4	7798.87		7.5	11800.5			3.5	-4001.59	-5506.88
	39	4.5	8360.73		8	12187.5			3.5	-3826.72	-5332.01
	40	6	8697.13		8.5	10188.4			2.5	-1491.31	-2996.6
	41	5	11712.7		7	14290.3			2	-2577.66	-4082.95
	42	5	6945.73		6	6528.53			1	417.203	-1088.09
	43	6	11816.5		6	10311.3			0	1505.29	0
	44	5.5	13519.6		7.5	16383.1			2	-2863.54	-4368.83
	45	5	7096.99		9	10065.1			4	-2968.07	-4473.36
	46	5	10472.1		8	14346.9			3	-3874.81	-5380.1
	47	6	9754.09		7	9623.59			1	130.492	-1374.8
	48	5	8868.55		6.5	9572.24			1.5	-703.688	-2208.98
	49	5	10708		7.5	13804			2.5	-3096.06	-4601.35
	50	4	11683.3		8	20356.1			4	-8672.74	-10178
	51	6	12597		7	12940.4			1	-343.332	-1848.62
	52	5	10992.2		8	15179.1			3	-4186.87	-5692.16
	53	5	7907.78		7.5	9603.74			2.5	-1695.95	-3201.25
	54	5	10178.8		6	10408.2			1	-229.407	-1734.7
	55	4.5	11655.2		6	13533.3			1.5	-1878.02	-3383.32
	56	5.5	10614.7		6	9937.59			0.5	677.159	-828.133
	57	5	11392.3		6.5	12853.1			1.5	-1460.82	-2966.11
	58	6.5	9206.9		7	8294.04			0.5	912.86	-592.431
	59	6	10963.1		8	12610.5			2	-1647.33	-3152.62
	60	6	11509.3		5	8336.64			-1	3172.62	1667.33
	61	6	17591.1		8	21447.8			2	-3856.65	-5361.94
	62	5	10499		8	14390			3	-3890.94	-5396.24
	63	4	7932.62		7	11247.8			3	-3315.2	-4820.49
	64	4.5	9998.86		7	13212.2			2.5	-3213.36	-4718.65
	65	5	10500		6.5	11693.1			1.5	-1193.12	-2698.41
	66	4.5	10108.9		8	15295.2			3.5	-5186.37	-6691.66
	67	5	9458.38		8	12724.9			3	-3266.56	-4771.85
	68	4	7209.23		8	11407.9			4	-4198.64	-5703.94
	69	6	14108.8		7.5	15754.3			1.5	-1645.58	-3150.87
	70	5	8284.56		6.5	8813.05			1.5	-528.489	-2033.78
	71	5	8673.29		9	12902.4			4	-4229.11	-5734.4
	72	5	11871.4		8.5	17622.4			3.5	-5750.99	-7256.28
	73	5.5	9664.3		7	10384.2			1.5	-719.892	-2225.18
	74	6.5	11142.4		7	10378.5			0.5	763.971	-741.32
	75	6	11195.5		8.5	13727.9			2.5	-2532.31	-4037.61
	76	4	8190.96		6	10028.5			2	-1837.54	-3342.83
	77	5	12862.2		8	18171.1			3	-5308.86	-6814.15
	78	5	8751.76		10	14492.9			5	-5741.18	-7246.47
	79	6	10960.3		9	14182.5			3	-3222.2	-4727.49
	80	6	11064.6		6	9559.35			0	1505.29	0
	81	6.5	17574.4		6	14833			-0.5	2741.37	1236.08
	82	4.5	7468.45		8	10601.2			3.5	-3132.72	-4638.01
	83	5	9868.81		6	10036.2			1	-167.412	-1672.7
	84	5	9639.2		8	13014.2			3	-3375.05	-4880.34
	85	5	7111.01		8.5	9529.72			3.5	-2418.71	-3924
	86	5	11803.6		7	14417.6			2	-2614.03	-4119.32
	87	5	9975		8	13551.5			3	-3576.54	-5081.83
	88	4	10573.5		7	15869.3			3	-5295.83	-6801.12
	89	4	7179.35		8	11348.1			4	-4168.77	-5674.06
	90	4	11949.8		6	15666.8			2	-3716.98	-5222.27
	91	5.5	14555.6		8	18982.3			2.5	-4426.68	-5931.97
	92	6	12729.1		6	11223.8			0	1505.29	0
	93	4	6423.38		8	9836.17			4	-3412.79	-4918.09
	94	5	13333.9		6	14194.3			1	-860.427	-2365.72
	95	6	11427.5		7	11575.9			1	-148.404	-1653.7
	96	5.5	10027.8		8	12396.4			2.5	-2368.6	-3873.89
	97	5	7873.65		8	10189.4			3	-2315.73	-3821.02
	98	5	5994.62		8	7182.92			3	-1188.3	-2693.6
	99	4	8213.7		7.5	12578.3			3.5	-4364.56	-5869.86
	100	5.5	7352.24		8	8504.66			2.5	-1152.41	-2657.71
	101	4	10519.7		8	18028.9			4	-7509.15	-9014.44
	102	5	8511.5		6.5	9108.07			1.5	-596.572	-2101.86
	103	5	9353.65		7	10987.7			2	-1634.05	-3139.35
	104	4	6533.27		8	10056			4	-3522.69	-5027.98
	105	5	11546.7		8.5	17070.4			3.5	-5523.7	-7028.99
	106	5	7682.69		8	9883.83			3	-2201.15	-3706.44
	107	6	9838.39		6	8333.1			0	1505.29	0
	108	4.5	7579.77		7	9449.19			2.5	-1869.42	-3374.71
	109	5	9873.96		6	10042.4			1	-168.443	-1673.73
	110	5	7626.55		8	9794.02			3	-2167.46	-3672.76
	111	4	8850.75		7	12854.6			3	-4003.8	-5509.09
	112	5	8788.33		7	10196.3			2	-1407.93	-2913.22
	113	4	8559.2		7	12344.3			3	-3785.14	-5290.44
	114	5	8214.08		8	10734.1			3	-2519.98	-4025.27
	115	6	7164.95		9	8489.49			3	-1324.54	-2829.83
	116	4	6872.82		8	10735.1			4	-3862.24	-5367.53
	117	4	10401.1		7	15567.7			3	-5166.56	-6671.85
	118	5	7744.22		5	6238.93			0	1505.29	0
	119	5	9426.66		8	12674.2			3	-3247.53	-4752.82
	120	5	7942.15		7	9011.61			2	-1069.45	-2574.75
	121	5	11959.7		9	18818			4	-6858.25	-8363.54
	122	5	8773.87		6	8722.29			1	51.5764	-1453.71
	123	4	10769		6	13895.5			2	-3126.54	-4631.83
	124	5.5	7709.38		7	7896.11			1.5	-186.733	-1692.02
	125	5	10942.7		6.5	12268.6			1.5	-1325.92	-2831.22
	126	4	8135.9		9	14918.9			5	-6782.97	-8288.27
	127	5	10991.8		8	15178.4			3	-4186.63	-5691.92
	128	4	9971.77		7.5	15874.6			3.5	-5902.88	-7408.17
	129	5	11386.5		7	13833.8			2	-2447.21	-3952.5
	130	5	7710.14		8.5	10548.3			3.5	-2838.11	-4343.4
	131	5	6883.97		8	8605.88			3	-1721.92	-3227.21
	132	4	6930.38		6	8137.63			2	-1207.25	-2712.54
	133	5	9640.57		8	13016.5			3	-3375.88	-4881.17
	134	6	7185.14		8	7573.13			2	-387.99	-1893.28
	135	6	10477.6		7	10467.7			1	9.90285	-1495.39
	136	6	8176.36		7	7782.92			1	393.446	-1111.85
	137	5	11059.2		7.5	14330.9			2.5	-3271.69	-4776.98
	138	6	10652.5		8	12196.3			2	-1543.78	-3049.08
	139	5.5	11803.6		7	13107			1.5	-1303.34	-2808.63
	140	5	9421.5		8.5	13457.5			3.5	-4036.05	-5541.34
	141	4	6196.87		7.5	8796.71			3.5	-2599.84	-4105.13
	142	5	10814.2		7.5	13963.3			2.5	-3149.14	-4654.43
	143	5.5	9267.34		7	9878.97			1.5	-611.631	-2116.92
	144	5	8614.54		7	9952.95			2	-1338.41	-2843.7
	145	5	7093.41		9	10058.6			4	-2965.21	-4470.5
	146	4	7340.32		9	13128.8			5	-5788.49	-7293.78
	147	5	7639.97		8	9815.49			3	-2175.52	-3680.81
	148	5	9433.73		7	11099.8			2	-1666.08	-3171.37
	149	5	15604.9		9	25379.2			4	-9774.37	-11279.7
	150	7	15182.9		7.5	14654.6			0.5	528.316	-976.976
	151	6	12830.9		6.5	12269.5			0.5	561.487	-943.805
	152	5	6357.56		7	6793.17			2	-435.614	-1940.91
	153	4	6261.1		7	8322.67			3	-2061.57	-3566.86
	154	5	8047.38		7	9158.93			2	-1111.54	-2616.84
	155	6	8069.88		7.5	8205.73			1.5	-135.855	-1641.15
	156	5	6862.98		9	9643.85			4	-2780.86	-4286.15
	157	6.5	12581.5		7	11928.2			0.5	653.278	-852.014
	158	4	6857.06		9	12041.5			5	-5184.42	-6689.71
	159	5	11013.2		9	17114.3			4	-6101.05	-7606.34
	160	5	9318.6		7.5	11720			2.5	-2401.36	-3906.65
	161	5	12564.8		9	19907.1			4	-7342.3	-8847.59
	162	5	8691.79		7	10061.1			2	-1369.31	-2874.6
	163	6	9624.79		8	10826			2	-1201.21	-2706.5
	164	5	14279.6		6	15329.1			1	-1049.56	-2554.85
	165	6	15222.3		7	16003.2			1	-780.874	-2286.17
	166	5.5	12904.6		8	16580.8			2.5	-3676.21	-5181.5
	167	5	12224.6		6	12863.2			1	-638.579	-2143.87
	168	4	6913.9		6.5	8789			2.5	-1875.09	-3380.38
	169	5	9276.63		7	10879.9			2	-1603.24	-3108.54
	170	5	9365.22		9	14147.9			4	-4782.65	-6287.94
	171	4.5	9001.68		6	9995.19			1.5	-993.506	-2498.8
	172	6.5	10630.2		7	9826.87			0.5	803.372	-701.919
	173	4	8149.25		9	14948.9			5	-6799.66	-8304.95
	174	5	12746.5		7.5	16861.8			2.5	-4115.29	-5620.58
	175	5	11551.7		7	14064.9			2	-2513.26	-4018.55
	176	4	6129.12		8.5	9825.63			4.5	-3696.51	-5201.8
	177	6	6517.31		7	5847.35			1	669.955	-835.336
	178	5	9194.58		6.5	9996.08			1.5	-801.496	-2306.79
	179	4	6072.82		6.5	7422.24			2.5	-1349.42	-2854.71
	180	4	9522.19		7	14029.6			3	-4507.39	-6012.68
	181	5	10775.2		7	12977.9			2	-2202.67	-3707.97
	182	5	11161.7		7.5	14484.6			2.5	-3322.89	-4828.18
	183	5.5	8899.63		8	10755.4			2.5	-1855.77	-3361.07
	184	5.5	10246.6		8	12714.6			2.5	-2468.03	-3973.32
	185	5.5	9959.35		7	10759.7			1.5	-800.361	-2305.65
	186	5	8612.57		8.5	12082.4			3.5	-3469.8	-4975.1
	187	5	10048.1		9	15377			4	-5328.94	-6834.23
	188	6	13193.3		7.5	14610			1.5	-1416.71	-2922
	189	5	8403.56		9	12416.9			4	-4013.32	-5518.61
	190	5	5156.59		6.5	4746.69			1.5	409.902	-1095.39
	191	5	10412.7		6	10688.9			1	-276.189	-1781.48
	192	5.5	9446.58		9	12994.8			3.5	-3548.25	-5053.55
	193	5	9263.33		8	12412.9			3	-3149.53	-4654.82
	194	4.5	9386.48		8	14011			3.5	-4624.52	-6129.81
	195	5	9433.15		7	11099			2	-1665.85	-3171.14
	196	5	13188.1		8	18692.5			3	-5504.4	-7009.69
	197	6	16369.5		8	19818.9			2	-3449.44	-4954.73
	198	6	9126.82		8	10162			2	-1035.22	-2540.51
	199	6	9245.43		8.5	10965.2			2.5	-1719.77	-3225.06
	200	5.5	10620.1		7.5	12429.3			2	-1809.2	-3314.49
	201	4	8779.4		8.5	15457.5			4.5	-6678.08	-8183.38
	202	4	5939.63		6	6651.51			2	-711.88	-2217.17
	203	5	10199.3		6	10432.8			1	-233.509	-1738.8
	204	6	10443.3		7	10427.7			1	15.6157	-1489.68
	205	6	10316.1		7.5	11013.6			1.5	-697.423	-2202.71
	206	5	8151.26		9	11962.7			4	-3811.48	-5316.77
	207	5.5	9962.45		9	13839			3.5	-3876.54	-5381.83
	208	5.5	10791.9		7.5	12663.5			2	-1871.64	-3376.93
	209	5	5653.39		6	4977.72			1	675.671	-829.62
	210	5	9065.18		7.5	11339.8			2.5	-2274.65	-3779.94
	211	7	11642.9		7	10137.6			0	1505.29	0
	212	5	11212.5		7	13590.1			2	-2377.59	-3882.88
	213	6	8853.97		9	11023			3	-2169.05	-3674.34
	214	5	11855.6		8	16560.5			3	-4704.89	-6210.18
	215	5.5	8691.6		6	7839.6			0.5	851.991	-653.3
	216	4	6774.25		6.5	8562.05			2.5	-1787.81	-3293.1
	217	5	8072.08		9	11820.2			4	-3748.14	-5253.43
	218	5	9659		8	13045.9			3	-3386.94	-4892.23
	219	6	7396.16		7	6872.68			1	523.48	-981.811
	220	5	8999.57		9	13489.7			4	-4490.13	-5995.42
	221	7	12625.1		8	12708.4			1	-83.255	-1588.55
	222	6	13710.3		7	14239.2			1	-528.884	-2034.17
	223	5	9075.78		7	10598.7			2	-1522.91	-3028.2
	224	4	7210.47		8	11410.4			4	-4199.88	-5705.18
	225	4	8717.02		7	12620.5			3	-3903.5	-5408.8
	226	5.5	10176		6	9458.99			0.5	717.042	-788.249
	227	6	14337.1		9	19247.7			3	-4910.59	-6415.89
	228	4	8702.83		7	12595.7			3	-3892.86	-5398.15
	229	6	11438.7		7.5	12416.8			1.5	-978.065	-2483.36
	230	5.5	7303.57		7.5	7906.74			2	-603.174	-2108.46
	231	6	12173.2		7	12445.9			1	-272.7	-1777.99
	232	6	11917.9		8.5	14751.2			2.5	-2833.31	-4338.6
	233	4.5	10700.6		8	16347.2			3.5	-5646.59	-7151.88
	234	4	8294.33		8	13578.1			4	-5283.74	-6789.04
	235	5	8659.14		8	11446.2			3	-2787.02	-4292.31
	236	4.5	7366.24		7	9117.03			2.5	-1750.79	-3256.08
	237	6	16989.9		6.5	16775			0.5	214.908	-1290.38
	238	5.5	13240.3		8.5	18136			3	-4895.65	-6400.94
	239	5.5	8524.04		7	8932.95			1.5	-408.913	-1914.2
	240	4	9773		8	16535.4			4	-6762.42	-8267.71
	241	6	12426.5		7	12741.4			1	-314.91	-1820.2
	242	5	10066.1		7.5	12841.2			2.5	-2775.1	-4280.39
	243	5	15000.4		6	16194.1			1	-1193.73	-2699.02
	244	5	10360.6		7	12397.4			2	-2036.83	-3542.12
	245	4.5	13471		7	18613.3			2.5	-5142.33	-6647.62
	246	5	8173.06		5.5	7334.55			0.5	838.514	-666.777
	247	5	6794.89		7	7405.44			2	-610.548	-2115.84
	248	6	8721.71		7	8419.16			1	302.554	-1202.74
	249	5	9868.32		8	13380.8			3	-3512.53	-5017.82
	250	6	9177.95		9	11509			3	-2331.04	-3836.33
	251	4	8197.46		9	15057.4			5	-6859.92	-8365.21
	252	6	10893.5		7.5	11735.2			1.5	-841.751	-2347.04
	253	5	10710.2		8.5	15648.3			3.5	-4938.14	-6443.43
	254	5	9492.53		8	12779.6			3	-3287.05	-4792.34
	255	5	12945.3		8	18304			3	-5358.72	-6864.01
	256	5	9352.59		6	9416.76			1	-64.1685	-1569.46
	257	5.5	9008.62		6.5	8867.57			1	141.049	-1364.24
	258	6	12146.4		7	12414.6			1	-268.227	-1773.52
	259	5	7834		8	10125.9			3	-2291.93	-3797.22
	260	4	9696.23		8	16381.9			4	-6685.65	-8190.94
	261	4	7126.22		8	11241.9			4	-4115.64	-5620.93
	262	6	11402.6		8	13196.4			2	-1793.81	-3299.1
	263	4	10429.5		6	13386.4			2	-2956.84	-4462.13
	264	5.5	9304.83		8	11344.8			2.5	-2039.96	-3545.25
	265	5	9829.67		7	11654.1			2	-1824.46	-3329.75
	266	4.5	7132.8		7	8753.9			2.5	-1621.1	-3126.39
	267	5	10878.5		8.5	15934.5			3.5	-5055.99	-6561.28
	268	6	8565.99		7.5	8825.88			1.5	-259.884	-1765.18
	269	5	9140.8		6.5	9926.16			1.5	-785.361	-2290.65
	270	5	7534.65		8	9646.97			3	-2112.32	-3617.61
	271	6	12563.7		6.5	11979.9			0.5	583.759	-921.532
	272	4	9237.68		9	17397.9			5	-8160.2	-9665.49
	273	5	9097.19		7	10628.7			2	-1531.47	-3036.76
	274	6	11704.7		8	13599.2			2	-1894.52	-3399.81
	275	5	9939.01		7	11807.2			2	-1868.2	-3373.49
	276	5	8267.37		6	8114.5			1	152.875	-1352.42
	277	5	8392.5		8	11019.5			3	-2627.03	-4132.32
	278	5	9066.91		6	9073.94			1	-7.03225	-1512.32
	279	5	7891.72		9	11495.6			4	-3603.85	-5109.14
	280	6	9839.82		7	9723.62			1	116.203	-1389.09
	281	4	9911.99		8	16813.4			4	-6901.41	-8406.7
	282	5	8024.97		6.5	8475.58			1.5	-450.612	-1955.9
	283	5	9624.15		8	12990.2			3	-3366.03	-4871.32
	284	4.5	10061.8		7.5	14260.9			3	-4199.06	-5704.35
	285	6	10230		8	11633			2	-1402.95	-2908.24
	286	4	8600.85		7.5	13304.2			3.5	-4703.32	-6208.61
	287	5	7239.41		9	10321.4			4	-3082	-4587.29
	288	5	9256.05		6	9300.91			1	-44.8612	-1550.15
	289	5	10881.3		6	11251.2			1	-369.914	-1875.21
	290	5	4893.26		8	5420.75			3	-527.49	-2032.78
	291	6	8955.53		8	9933.65			2	-978.121	-2483.41
	292	5	7846.52		9	11414.2			4	-3567.69	-5072.98
	293	4	6616.81		8	10223			4	-3606.23	-5111.52
	294	6	9349.12		8	10458.4			2	-1109.32	-2614.61
	295	5	11777.4		7.5	15408.2			2.5	-3630.77	-5136.07
	296	5	10956.6		7.5	14177			2.5	-3220.36	-4725.65
	297	6	12238.1		9	16099.3			3	-3861.14	-5366.43
	298	5	13907.8		8.5	21084.3			3.5	-7176.49	-8681.79
	299	6	9561.09		8	10741.1			2	-1179.98	-2685.27
	300	5.5	11439.2		7	12643.1			1.5	-1203.95	-2709.24
	301	6	14413		7	15059			1	-645.996	-2151.29
	302	6	9323.58		7	9121.34			1	202.243	-1303.05
	303	5	6272.8		7	6674.51			2	-401.713	-1907
	304	7	10947.1		6	8093.01			-1	2854.13	1348.84
	305	5	9463.04		7	11140.8			2	-1677.81	-3183.1
	306	5	8065.67		7	9184.53			2	-1118.86	-2624.15
	307	6	13485.5		7	13976.9			1	-491.413	-1996.7
	308	4	12319.8		6.5	17573.6			2.5	-5253.77	-6759.06
	309	5	8183.45		8	10685.1			3	-2501.61	-4006.9
	310	5.5	11404.1		6.5	11698.6			1	-294.501	-1799.79
	311	6	10916.6		7	10979.9			1	-63.2597	-1568.55
	312	5.5	10624.8		8.5	14093.7			3	-3468.97	-4974.26
	313	5	9369.03		8	12582			3	-3212.95	-4718.24
	314	5	13486		8	19169.1			3	-5683.11	-7188.4
	315	5	8879.83		7	10324.3			2	-1444.52	-2949.81
	316	4.5	8960.18		8	13253.1			3.5	-4292.95	-5798.25
	317	5	8565.52		8	11296.4			3	-2730.85	-4236.14
	318	5	10197.6		9	15646.2			4	-5448.59	-6953.88
	319	5.5	7670.54		8	8967.63			2.5	-1297.09	-2802.38
	320	4	7437.07		9.5	14088			5.5	-6650.91	-8156.2
	321	6	14123.2		9	18926.8			3	-4803.65	-6308.95
	322	5.5	12985.1		6.5	13567			1	-581.944	-2087.24
	323	5	9712.74		7	11490.4			2	-1777.69	-3282.98
	324	4	7385.73		6.5	9555.71			2.5	-2169.98	-3675.27
	325	4	4281.56		7.5	5205.51			3.5	-923.945	-2429.24
	326	6	11841.5		8	13781.7			2	-1940.12	-3445.42
	327	5.5	11639.7		8	14740.9			2.5	-3101.25	-4606.54
	328	5	12554.4		8	17678.6			3	-5124.19	-6629.48
	329	5	8350.08		7.5	10267.2			2.5	-1917.1	-3422.4
	330	5.5	8106.97		8.5	10202.6			3	-2095.62	-3600.92
	331	6	13679.2		7	14202.8			1	-523.687	-2028.98
	332	5	9694.61		8.5	13921.9			3.5	-4227.24	-5732.53
	333	5	13069.5		6	13877			1	-807.542	-2312.83
	334	5	6481.08		7	6966.11			2	-485.025	-1990.32
	335	6	8631.67		8	9501.84			2	-870.168	-2375.46
	336	5	9196.52		7.5	11536.8			2.5	-2340.32	-3845.61
	337	5	14885.4		6	16056.2			1	-1170.73	-2676.03
	338	5	8575.91		9	12727.1			4	-4151.2	-5656.49
	339	5	8942.08		8	11898.9			3	-2956.78	-4462.07
	340	5	11342.7		8.5	16723.6			3.5	-5380.9	-6886.19
	341	5	10960.9		8	15129			3	-4168.09	-5673.38
	342	5	13387.4		8.5	20199.6			3.5	-6812.21	-8317.5
	343	5.5	12700.3		8	16283.7			2.5	-3583.36	-5088.65
	344	5	13774.3		6.5	15949.7			1.5	-2175.41	-3680.71
	345	6	11389.6		9	14826.5			3	-3436.87	-4942.17
	346	6	16202.6		7	17146.9			1	-944.264	-2449.55
	347	6	16506.1		8.5	21251.1			2.5	-4745.04	-6250.33
	348	6	7845.34		7.5	7925.06			1.5	-79.72	-1585.01
	349	6	10395.4		8	11853.5			2	-1458.09	-2963.39
	350	5	8421.88		9	12449.9			4	-4027.98	-5533.27
	351	4	8784.05		7	12737.8			3	-3953.78	-5459.07
	352	5	9625.84		8	12992.9			3	-3367.04	-4872.33
	353	4	8492.56		7	12227.7			3	-3735.16	-5240.45
	354	5	14660.9		7	18417.9			2	-3756.97	-5262.26
	355	4	9190.52		7.5	14409.8			3.5	-5219.28	-6724.57
	356	5.5	10991.9		7.5	12936.3			2	-1944.39	-3449.68
	357	5	9730.35		6.5	10692.6			1.5	-962.226	-2467.52
	358	5	8940.41		7	10409.2			2	-1468.76	-2974.05
	359	6	10065.1		7	9986.4			1	78.6625	-1426.63
	360	4.5	6986.62		6	7308.44			1.5	-321.818	-1827.11
	361	6	11024.6		8.5	13485.7			2.5	-2461.08	-3966.38
	362	6	12533.3		6	11028			0	1505.29	0
	363	6.5	16005.7		8	17846.6			1.5	-1840.95	-3346.25
	364	4	10570.9		6.5	14731.6			2.5	-4160.7	-5665.99
	365	5	7972.14		7	9053.58			2	-1081.45	-2586.74
	366	4.5	5565.75		8.5	7669.76			4	-2104.01	-3609.3
	367	5	10462.1		9	16122.2			4	-5660.15	-7165.44
	368	5	9780.96		6	9930.8			1	-149.842	-1655.13
	369	5	8065.05		8	10495.6			3	-2430.56	-3935.85
	370	5	7966.59		7	9045.81			2	-1079.23	-2584.52
	371	5	8443.58		8.5	11795.1			3.5	-3351.51	-4856.8
	372	4.5	5564.66		7.5	6765.61			3	-1200.95	-2706.25
	373	6.5	14243.2		8	15677.4			1.5	-1434.22	-2939.51
	374	4.5	11255.4		6	13000.2			1.5	-1744.76	-3250.05
	375	5	10475.9		9	16147			4	-5671.17	-7176.46
	376	5	9420.93		8	12665			3	-3244.09	-4749.38
	377	4.5	10099.7		7.5	14324.1			3	-4224.34	-5729.63
	378	5	6705.15		7	7279.8			2	-574.653	-2079.94
	379	6	10816.9		6	9311.61			0	1505.29	0
	380	7	15276.5		8	15738.5			1	-462.024	-1967.32
	381	5	10166.2		8	13857.4			3	-3691.23	-5196.52
	382	5	7439.38		7	8307.73			2	-868.345	-2373.64
	383	5.5	8306.88		7	8656.57			1.5	-349.688	-1854.98
	384	6	11949.4		7	12184.8			1	-235.398	-1740.69
	385	5.5	13697.5		7.5	16625.7			2	-2928.24	-4433.53
	386	5	9293.28		9	14018.4			4	-4725.1	-6230.39
	387	6	7548.09		7	7049.93			1	498.159	-1007.13
	388	5	9146.93		8	12226.6			3	-3079.69	-4584.98
	389	6	7223.14		8	7623.8			2	-400.658	-1905.95
	390	6	10615		7	10628			1	-12.9919	-1518.28
	391	4	4977		6	5207.56			2	-230.561	-1735.85
	392	6	11094.6		6	9589.33			0	1505.29	0
	393	5	8256.53		6	8101.48			1	155.044	-1350.25
	394	5.5	9963.86		7	10765.4			1.5	-801.591	-2306.88
	395	6.5	10522.7		8	11098.3			1.5	-575.641	-2080.93
	396	5	12233.6		6	12873.9			1	-640.363	-2145.65
	397	5	7107.56		6	6722.73			1	384.837	-1120.45
	398	4.5	10981.2		6	12634.5			1.5	-1653.34	-3158.63
	399	5.5	8405.44		8	10036.6			2.5	-1631.14	-3136.43
	400	5	9563.94		8	12893.8			3	-3329.9	-4835.19
	401	4	9004.84		8	14999.1			4	-5994.26	-7499.55
	402	5.5	11207.2		7	12347.8			1.5	-1140.67	-2645.96
	403	6	13335		8.5	16758.7			2.5	-3423.74	-4929.04
	404	5	7083.32		7.5	8367.05			2.5	-1283.72	-2789.02
	405	6	13709.9		7	14238.7			1	-528.813	-2034.1
	406	5.5	8589.6		8	10304.4			2.5	-1714.85	-3220.14
	407	5	10753.6		8	14797.2			3	-4043.67	-5548.96
	408	6	9403.52		8	10531			2	-1127.45	-2632.74
	409	5	9622.99		9	14611.9			4	-4988.87	-6494.16
	410	5	12700		7.5	16792			2.5	-4092.05	-5597.34
	411	5	13734		8	19566			3	-5831.95	-7337.24
	412	5	8696.32		7	10067.4			2	-1371.12	-2876.41
	413	6.5	11701.7		8.5	13333.7			2	-1632.06	-3137.35
	414	5.5	9910.34		6	9169.14			0.5	741.196	-764.095
	415	4	5594.89		6	6134.4			2	-539.51	-2044.8
	416	5	10051.6		7	11964.8			2	-1913.23	-3418.52
	417	5	14815.1		7	18633.7			2	-3818.63	-5323.92
	418	5	11316.8		8	15698.5			3	-4381.63	-5886.92
	419	5	13484.3		8	19166.4			3	-5682.12	-7187.41
	420	5	8261.34		8	10809.7			3	-2548.34	-4053.63
	421	4	8720.16		7	12626			3	-3905.86	-5411.15
	422	5	12802.9		9	20335.6			4	-7532.77	-9038.07
	423	5	12793.5		8	18061.2			3	-5267.65	-6772.94
	424	5	6514.95		7	7013.53			2	-498.574	-2003.86
	425	6.5	15325.1		6	12756.8			-0.5	2568.36	1063.06
	426	6	7203.2		8.5	8072.03			2.5	-868.836	-2374.13
	427	4	8990.49		8	14970.4			4	-5979.9	-7485.2
	428	4.5	8054.42		6	8732.17			1.5	-677.753	-2183.04
	429	5	7855.62		7.5	9525.49			2.5	-1669.87	-3175.16
	430	5.5	12549.7		8	16064.5			2.5	-3514.88	-5020.17
	431	5	7836.15		8	10129.4			3	-2293.22	-3798.51
	432	4	7893.46		9	14373.4			5	-6479.92	-7985.21
	433	4	7253.09		7	10058.6			3	-2805.56	-4310.85
	434	5	8326.83		6	8185.85			1	140.983	-1364.31
	435	5	8161.58		7	9318.81			2	-1157.23	-2662.52
	436	5	9399.47		8	12630.7			3	-3231.22	-4736.51
	437	4.5	6371.03		6	6487.65			1.5	-116.621	-1621.91
	438	6	15025.7		9	20280.7			3	-5254.93	-6760.22
	439	6	11909.9		7.5	13005.7			1.5	-1095.85	-2601.14
	440	4.5	7237.38		7	8916.58			2.5	-1679.2	-3184.49
	441	4.5	8877.71		9	14744.8			4.5	-5867.13	-7372.42
	442	5	10867.3		7	13106.8			2	-2239.52	-3744.81
	443	6	12905.2		8	15199.9			2	-2294.68	-3799.97
	444	6	9578.82		6.5	8746.33			0.5	832.497	-672.794
	445	5	14159.2		9	22777.1			4	-8617.84	-10123.1
	446	4	12241.5		7.5	20130.4			3.5	-7888.91	-9394.2
	447	5	11986.5		9	18866.1			4	-6879.66	-8384.95
	448	5	10105.6		8	13760.5			3	-3654.91	-5160.2
	449	5	8609.42		7	9945.78			2	-1336.36	-2841.65
	450	6	10634.5		6.5	9889.99			0.5	744.522	-760.769
	451	5	8553.6		7.5	10572.5			2.5	-2018.86	-3524.16
	452	4	8607.9		7.5	13317.4			3.5	-4709.49	-6214.78
	453	6	9040.7		6	7535.41			0	1505.29	0
	454	5	10193.5		7	12163.4			2	-1969.98	-3475.27
	455	5	9200.92		7.5	11543.4			2.5	-2342.52	-3847.81
	456	6	8737.6		8	9643.08			2	-905.48	-2410.77
	457	5	10359.1		6	10624.6			1	-265.47	-1770.76
	458	5	7787.71		8	10051.9			3	-2264.16	-3769.45
	459	4	10006.6		7	14877.3			3	-4870.7	-6375.99
	460	5	11493.1		6.5	12984.2			1.5	-1491.06	-2996.35
	461	5	9811.87		8.5	14121.2			3.5	-4309.31	-5814.6
	462	5	10700.2		7	12872.9			2	-2172.67	-3677.96
	463	4.5	8553.7		9	14096.8			4.5	-5543.12	-7048.41
	464	5.5	7171.19		6.5	6696.06			1	475.127	-1030.16
	465	4	7881.16		9.5	15142.7			5.5	-7261.53	-8766.82
	466	6	10402.7		7	10380.3			1	22.3961	-1482.9
	467	5	7064.11		7	7782.35			2	-718.238	-2223.53
	468	6	6477.39		6	4972.09			0	1505.29	0
	469	5	12194.5		9	19240.5			4	-7046.04	-8551.33
	470	4	10370.6		7	15514.3			3	-5143.68	-6648.97
	471	6	13809.6		8	16405.7			2	-2596.14	-4101.43
	472	6	9780.04		9	12412.1			3	-2632.08	-4137.38
	473	5	11176.9		9	17408.9			4	-6231.99	-7737.29
	474	5	6688.21		7.5	7774.38			2.5	-1086.17	-2591.46
	475	5	6989.39		10	10968.2			5	-3978.81	-5484.1
	476	4	6077.89		8	9145.19			4	-3067.3	-4572.59
	477	4.5	6896.87		8.5	10184.1			4	-3287.22	-4792.52
	478	4.5	11214.4		7	15103.1			2.5	-3888.68	-5393.98
	479	5	11160.3		8	15448.1			3	-4287.74	-5793.03
	480	5	9866.87		8	13378.5			3	-3511.66	-5016.95
	481	5	8539.14		7.5	10550.8			2.5	-2011.64	-3516.93
	482	6	8762.68		7.5	9071.73			1.5	-309.056	-1814.35
	483	5.5	8826.51		6	7986.78			0.5	839.726	-665.565
	484	4	10984.8		6	14219.3			2	-3234.48	-4739.77
	485	5.5	8784.38		8.5	11249.5			3	-2465.12	-3970.41
	486	5	9065.94		7	10584.9			2	-1518.97	-3024.26
	487	5	7731.03		7.5	9338.6			2.5	-1607.58	-3112.87
	488	4	8661.14		7.5	13417.2			3.5	-4756.08	-6261.37
	489	6	15376.1		8.5	19650.4			2.5	-4274.23	-5779.52
	490	6	14642.6		7	15326.9			1	-684.261	-2189.55
	491	6	12374.4		7	12680.7			1	-306.232	-1811.52
	492	6	11712.7		7	11908.6			1	-195.942	-1701.23
	493	6	9803.06		7	9680.73			1	122.33	-1382.96
	494	5	13722.7		7	17104.4			2	-3381.67	-4886.96
	495	5	11244.7		7.5	14609.1			2.5	-3364.42	-4869.71
	496	5.5	11129.1		7	12248.4			1.5	-1119.37	-2624.66
	497	5	7144.49		6	6767.04			1	377.451	-1127.84
	498	6	9123.23		8.5	10792.1			2.5	-1668.85	-3174.14
	499	5	10630.1		7.5	13687.2			2.5	-3057.11	-4562.4
	500	5	9685.93		7.5	12271			2.5	-2585.03	-4090.32
	501	5	6759.51		7.5	7881.32			2.5	-1121.82	-2627.11
	502	6	12571.7		8	14755.2			2	-2183.52	-3688.81
	503	8	14259.4		8	12754.1			0	1505.29	0
	504	5.5	12181.6		9	17470.4			3.5	-5288.75	-6794.04
	505	4.5	8753.76		7.5	12080.8			3	-3327.02	-4832.31
	506	5	13323.7		7.5	17727.6			2.5	-4403.91	-5909.2
	507	5	10657.9		8.5	15559.5			3.5	-4901.56	-6406.85
	508	5	17362.6		7	22200.2			2	-4837.62	-6342.91
	509	5	13545.4		9	21672.1			4	-8126.77	-9632.06
	510	5	10598		7	12729.8			2	-2131.78	-3637.07
	511	5	10397.3		7	12448.8			2	-2051.51	-3556.8
	512	5.5	12808.7		7.5	15413.7			2	-2605.04	-4110.33
	513	4.5	5482.59		6	5303.06			1.5	179.525	-1325.77
	514	4	7023.79		8	11037			4	-4013.21	-5518.5
	515	5	12817.2		8	18099.1			3	-5281.86	-6787.15
	516	4	6907.2		7	9453.35			3	-2546.14	-4051.43
	517	5	12152.1		8	17034.9			3	-4882.79	-6388.09
	518	5	8073.56		8	10509.2			3	-2435.67	-3940.96
	519	6	8121.75		8	8821.95			2	-700.196	-2205.49
	520	6	11061		7	11148.3			1	-87.3272	-1592.62
	521	5	11016.1		9	17119.5			4	-6103.36	-7608.65
	522	5	7737.94		7.5	9348.97			2.5	-1611.03	-3116.32
	523	5.5	10432.9		9	14608.8			3.5	-4175.92	-5681.21
	524	5	7994.33		6	7786.84			1	207.484	-1297.81
	525	4	9567.7		8	16124.8			4	-6557.12	-8062.41
	526	4	8140.94		8	13271.3			4	-5130.35	-6635.65
	527	5.5	11338.5		7	12515			1.5	-1176.5	-2681.79
	528	5.5	6520		7	6382.36			1.5	137.644	-1367.65
	529	6	7023.34		10	9196.75			4	-2173.41	-3678.7
	530	4	8329.49		7.5	12795.4			3.5	-4465.89	-5971.18
	531	5	6552.69		6	6056.88			1	495.812	-1009.48
	532	5	8852.3		9	13224.6			4	-4372.31	-5877.6
	533	4	8177.95		6	10009			2	-1831.04	-3336.33
	534	5	9072.47		8.5	12864.2			3.5	-3791.74	-5297.03
	535	5	13367.5		6.5	15420.9			1.5	-2053.38	-3558.67
	536	5	7386.15		7	8233.21			2	-847.054	-2352.35
	537	5	7483.42		7.5	8967.19			2.5	-1483.77	-2989.06
	538	6	9099.2		6.5	8226.74			0.5	872.465	-632.826
	539	5	10190		8	13895.5			3	-3705.52	-5210.81
	540	5	9724.6		7.5	12329			2.5	-2604.36	-4109.66
	541	6	11019.4		8	12685.4			2	-1666.07	-3171.36
	542	6	12185.6		6	10680.3			0	1505.29	0
	543	6	10676		9	13756			3	-3080.04	-4585.33
	544	5	8948.09		8	11908.5			3	-2960.39	-4465.68
	545	5	7934.62		8	10286.9			3	-2352.31	-3857.6
	546	6	9979.52		8	11299			2	-1319.45	-2824.74
	547	5	11116		8	15377.1			3	-4261.11	-5766.4
	548	5	7729.75		7	8714.24			2	-984.491	-2489.78
	549	5.5	7330.35		7	7413.71			1.5	-83.3601	-1588.65
	550	5	8129.61		7	9274.04			2	-1144.44	-2649.73
	551	5	11178		8	15476.4			3	-4298.35	-5803.64
	552	5.5	8154.36		6	7253.53			0.5	900.83	-604.461
	553	5	8607.82		8	11364			3	-2756.23	-4261.52
	554	4	7159.18		8	11307.8			4	-4148.59	-5653.89
	555	4.5	8410.38		9	13810.2			4.5	-5399.8	-6905.09
	556	5.5	10772.3		8	13479.2			2.5	-2706.97	-4212.27
	557	6	8392.97		8	9183.57			2	-790.601	-2295.89
	558	5	14944.9		8	21503.3			3	-6558.46	-8063.75
	559	6	11960.2		8	13939.8			2	-1979.66	-3484.95
	560	5	6804.76		7.5	7949.2			2.5	-1144.44	-2649.73
	561	5	10576.8		7	12700.1			2	-2123.31	-3628.6
	562	4.5	7081.57		6.5	8054.62			2	-973.054	-2478.35
	563	4	6740.59		6	7852.95			2	-1112.36	-2617.65
	564	4.5	9878.97		6.5	12095.3			2	-2216.35	-3721.64
	565	5	9414		8	12653.9			3	-3239.94	-4745.23
	566	4.5	12355.2		8	19288.6			3.5	-6933.49	-8438.78
	567	5	7535.52		7.5	9045.34			2.5	-1509.82	-3015.11
	568	4	9205.76		8	15400.9			4	-6195.18	-7700.47
	569	6	9850.69		5.5	7649.94			-0.5	2200.74	695.45
	570	4.5	7984.17		6.5	9358.38			2	-1374.21	-2879.5
	571	5.5	12881.4		7.5	15512.9			2	-2631.48	-4136.77
	572	5	10266.2		8	14017.4			3	-3751.24	-5256.54
	573	6	9616.9		8.5	11491.4			2.5	-1874.54	-3379.84
	574	4.5	8385.9		7.5	11467.7			3	-3081.78	-4587.07
	575	6	8672.69		7	8361.97			1	310.724	-1194.57
	576	4	7028.03		7	9664.79			3	-2636.76	-4142.05
	577	4	7613.73		7.5	11453.3			3.5	-3839.59	-5344.88
	578	4.5	9164.21		6.5	11062.9			2	-1898.67	-3403.96
	579	5.5	14054.1		9	20534.4			3.5	-6480.3	-7985.59
	580	5	9624.15		9	14614			4	-4989.8	-6495.09
	581	5	9195.63		7.5	11535.5			2.5	-2339.88	-3845.17
	582	6	13286.7		8	15708.5			2	-2421.84	-3927.13
	583	7	19942.1		7	18436.8			0	1505.29	0
	584	6	9635.3		6.5	8807.51			0.5	827.79	-677.501
	585	6	13782.5		6	12277.2			0	1505.29	0
	586	6	14895.4		8	17853.5			2	-2958.07	-4463.36
	587	5	11725.3		8	16351.9			3	-4626.69	-6131.98
	588	5	7847.48		7	8879.06			2	-1031.58	-2536.87
	589	5.5	9395.72		9	12911.6			3.5	-3515.89	-5021.18
	590	4	11917.3		8.5	22125.5			4.5	-10208.2	-11713.5
	591	4.5	8297.99		8	12075.9			3.5	-3777.92	-5283.21
	592	5	6449.75		8.5	8405.57			3.5	-1955.83	-3461.12
	593	5	8717.95		8	11540.3			3	-2822.31	-4327.6
	594	5.5	8005.52		7	8273.02			1.5	-267.498	-1772.79
	595	5	10153.2		8	13836.6			3	-3683.45	-5188.74
	596	5.5	9659.59		7	10378.2			1.5	-718.608	-2223.9
	597	6	9378.24		9.5	12465.5			3.5	-3087.26	-4592.55
	598	5.5	7856.04		6	6928.09			0.5	927.95	-577.341
	599	6.5	12372.4		6	10031.2			-0.5	2341.22	835.934
	600	4.5	8215.78		6	8947.31			1.5	-731.537	-2236.83
	601	7	11627.3		8	11568			1	59.2867	-1446
	602	5	9575.65		8.5	13719.6			3.5	-4143.96	-5649.25
	603	5	13407.6		6.5	15473			1.5	-2065.39	-3570.68
	604	6	10311.1		7	10273.5			1	37.6519	-1467.64
	605	5	8862.65		8	11771.8			3	-2909.12	-4414.42
	606	5	9327.73		8	12515.9			3	-3188.17	-4693.46
	607	7	13563.5		8	13780.8			1	-217.308	-1722.6
	608	6	5161.21		6.5	3960.58			0.5	1200.63	-304.66
	609	5	9498.2		8	12788.7			3	-3290.45	-4795.74
	610	6	12576.3		8.5	15683.9			2.5	-3107.62	-4612.91
	611	5	7348.91		6.5	7596.71			1.5	-247.795	-1753.09
	612	4.5	13782.3		6	16369.4			1.5	-2587.05	-4092.34
	613	5	8205.76		7	9380.65			2	-1174.89	-2680.19
	614	5	13450.3		6.5	15528.5			1.5	-2078.21	-3583.5
	615	6	11981.6		7	12222.4			1	-240.76	-1746.05
	616	4.5	8337.18		7	10627.4			2.5	-2290.21	-3795.5
	617	5	9611.47		8	12969.9			3	-3358.42	-4863.71
	618	6	10784.7		7	10825.9			1	-41.2728	-1546.56
	619	4	9623.8		8	16237			4	-6613.22	-8118.51
	620	5	11527.3		8	16035.2			3	-4507.9	-6013.2
	621	5	9213.16		7	10791			2	-1577.86	-3083.15
	622	5	13782.6		9	22099.2			4	-8316.59	-9821.88
	623	5	9619.08		7	11359.3			2	-1740.22	-3245.52
	624	4	10937.2		8.5	20042.8			4.5	-9105.58	-10610.9
	625	6	7856.72		9.5	10056.4			3.5	-2199.71	-3705
	626	5	10604.5		8	14558.7			3	-3954.21	-5459.5
	627	5	9648.29		9	14657.4			4	-5009.11	-6514.4
	628	4	9490.23		8.5	16968			4.5	-7477.76	-8983.05
	629	6	11131.3		8.5	13636.9			2.5	-2505.55	-4010.84
	630	6	9698.06		8	10923.7			2	-1225.63	-2730.92
	631	5	7309.18		8	9286.23			3	-1977.04	-3482.34
	632	4	9876.23		8	16741.9			4	-6865.64	-8370.94
	633	6	12773.2		8	15023.9			2	-2250.69	-3755.99
	634	4	7585.78		8	12161			4	-4575.19	-6080.48
	635	5	10085.3		8	13728			3	-3642.72	-5148.01
	636	5	8293.08		9	12218			4	-3924.94	-5430.23
	637	6	10401		6.5	9637.06			0.5	763.979	-741.312
	638	5	5218.56		7.5	5569.9			2.5	-351.343	-1856.63
	639	5.5	10583.6		8	13204.8			2.5	-2621.22	-4126.51
	640	6	12442.7		7.5	13671.8			1.5	-1229.06	-2734.35
	641	5	7050.06		7.5	8317.15			2.5	-1267.09	-2772.38
	642	6	14103		9	18896.5			3	-4793.56	-6298.85
	643	4	6914.28		6.5	8789.6			2.5	-1875.33	-3380.62
	644	5	11869.4		8	16582.5			3	-4713.16	-6218.45
	645	4	8156.52		7	11639.7			3	-3483.13	-4988.42
	646	5	10371.7		7.5	13299.6			2.5	-2927.9	-4433.19
	647	5	10808.7		8.5	15815.9			3.5	-5007.13	-6512.42
	648	4	8184.77		8	13359			4	-5174.19	-6679.48
	649	4	5892.11		9	9870.34			5	-3978.23	-5483.52
	650	5	6248.76		6	5692.16			1	556.598	-948.693
	651	5	8754.19		8.5	12323.1			3.5	-3568.94	-5074.23
	652	5	8924.2		7	10386.5			2	-1462.27	-2967.56
	653	6	10772.6		7.5	11584.1			1.5	-811.531	-2316.82
	654	4.5	9641.11		7	12655.7			2.5	-3014.61	-4519.9
	655	5	12732		7.5	16840.1			2.5	-4108.06	-5613.35
	656	6	11051.9		6	9546.61			0	1505.29	0
	657	5	12761		8	18009.1			3	-5248.11	-6753.41
	658	5	9282.22		7	10887.7			2	-1605.48	-3110.77
	659	6.5	13261.1		7	12660.1			0.5	600.998	-904.293
	660	4	7839.53		8.5	13460.3			4.5	-5620.72	-7126.02
	661	6	9399.36		7	9209.74			1	189.614	-1315.68
	662	5	9351.72		7	10985			2	-1633.28	-3138.57
	663	5	15401.5		7	19454.7			2	-4053.21	-5558.5
	664	5	10060.5		6	10266.3			1	-205.753	-1711.04
	665	4	6562.44		7	8850.01			3	-2287.57	-3792.86
	666	5	9581.15		7	11306.2			2	-1725.05	-3230.34
	667	5	12154.8		7	14909.3			2	-2754.52	-4259.81
	668	6	10597.1		6.5	9849.5			0.5	747.637	-757.654
	669	5.5	10826.6		8	13558.2			2.5	-2731.65	-4236.94
	670	5	10657.6		10	18304.7			5	-7647.07	-9152.36
	671	5	7344.77		8.5	9927.11			3.5	-2582.34	-4087.63
	672	5	7622.79		7	8564.5			2	-941.709	-2447
	673	6	7309.43		6	5804.14			0	1505.29	0
	674	4.5	6826.61		7	8277.6			2.5	-1451	-2956.29
	675	5	13794.1		7	17204.3			2	-3410.22	-4915.51
	676	5	11204.5		6.5	12609			1.5	-1404.47	-2909.76
	677	4	7841.74		6.5	10296.7			2.5	-2454.99	-3960.28
	678	5	10099.9		8	13751.4			3	-3651.48	-5156.77
	679	6	13778.6		6	12273.3			0	1505.29	0
	680	5	8789.86		8	11655.3			3	-2865.45	-4370.74
	681	4	9147.8		6	11463.8			2	-2315.96	-3821.25
	682	6	6863.95		9	8037.99			3	-1174.04	-2679.33
	683	5	8412.94		6.5	8979.94			1.5	-567.003	-2072.29
	684	6	12156.7		9	15977.1			3	-3820.4	-5325.69
	685	5	12098.5		7	14830.4			2	-2731.98	-4237.27
	686	4	6718.82		8	10427.1			4	-3708.24	-5213.53
	687	5	8295.58		6.5	8827.37			1.5	-531.794	-2037.09
	688	5.5	7771.83		6	6836.22			0.5	935.606	-569.685
	689	6	7194.42		8.5	8059.59			2.5	-865.178	-2370.47
	690	4.5	6874.72		6.5	7755.84			2	-881.122	-2386.41
	691	5.5	9806.08		9	13583.1			3.5	-3777.03	-5282.32
	692	4	7089.23		7	9771.89			3	-2682.66	-4187.95
	693	5	11258.8		7	13654.8			2	-2396.09	-3901.38
	694	6	16386.7		8	19841.9			2	-3455.19	-4960.48
	695	4	7928.66		8	12846.7			4	-4918.08	-6423.37
	696	5	8983.12		8	11964.5			3	-2981.4	-4486.69
	697	6	10484		8	11971.6			2	-1487.6	-2992.89
	698	6	13058.6		7	13478.8			1	-420.255	-1925.55
	699	4	6932.6		7	9497.79			3	-2565.19	-4070.48
	700	5	7853.57		8	10157.2			3	-2303.68	-3808.97
	701	5	8327.64		7	9551.28			2	-1223.65	-2728.94
	702	6	11924.8		8	13892.7			2	-1967.88	-3473.17
	703	4	10499.5		8.5	19112.6			4.5	-8613.15	-10118.4
	704	5	10165.6		8	13856.5			3	-3690.91	-5196.2
	705	5.5	8812.75		8.5	11293.3			3	-2480.59	-3985.88
	706	5	8044.56		6	7847.12			1	197.437	-1307.85
	707	5	15098.3		7	19030.2			2	-3931.92	-5437.21
	708	4	10102.1		7	15044.4			3	-4942.29	-6447.58
	709	6	12406.1		8	14534.4			2	-2128.31	-3633.6
	710	6	11271.5		7	11393.9			1	-122.413	-1627.7
	711	6	12888.1		8	15177			2	-2288.97	-3794.26
	712	5.5	12003.7		7	13361.7			1.5	-1357.92	-2863.21
	713	5	10262.2		6	10508.3			1	-246.1	-1751.39
	714	6	11794.9		6	10289.6			0	1505.29	0
	715	5	7863.37		8	10172.9			3	-2309.55	-3814.85
	716	5	12338.5		7	15166.5			2	-2827.99	-4333.28
	717	5	9451.92		8	12714.6			3	-3262.69	-4767.98
	718	5	9433.39		6	9513.72			1	-80.3289	-1585.62
	719	5.5	10241.3		7	11118.6			1.5	-877.261	-2382.55
	720	6	12194.8		8.5	15143.4			2.5	-2948.66	-4453.95
	721	6	15712		8.5	20126.2			2.5	-4414.19	-5919.48
	722	5	6993.46		8	8781.06			3	-1787.61	-3292.9
	723	4.5	7415.3		6.5	8536.67			2	-1121.38	-2626.67
	724	5	11137		7	13484.5			2	-2347.41	-3852.7
	725	6	13751.3		7	14287			1	-535.713	-2041
	726	5	10130.5		8	13800.3			3	-3669.82	-5175.11
	727	6	10877.9		8	12496.8			2	-1618.91	-3124.2
	728	5.5	8760.87		8.5	11213.2			3	-2452.3	-3957.59
	729	5	9862.81		6	10029			1	-166.213	-1671.5
	730	6	11923.3		9	15627			3	-3703.69	-5208.98
	731	5	10707		6.5	11962.2			1.5	-1255.22	-2760.51
	732	5	12419.6		7	15280			2	-2860.42	-4365.71
	733	5	7395.93		7.5	8835.95			2.5	-1440.03	-2945.32
	734	4	8337.04		7.5	12809.5			3.5	-4472.49	-5977.78
	735	4	11554.5		7	17586.1			3	-6031.61	-7536.9
	736	4.5	10005.4		6.5	12278			2	-2272.55	-3777.84
	737	4.5	9697.72		7	12743.8			2.5	-3046.06	-4551.35
	738	6.5	15373.9		8	17069.1			1.5	-1695.16	-3200.45
	739	6.5	17736.9		7	17480.2			0.5	256.708	-1248.58
	740	5	7512.51		7.5	9010.83			2.5	-1498.32	-3003.61
	741	5	11001.9		7	13295.3			2	-2293.36	-3798.66
	742	5	9096.5		8	12145.9			3	-3049.43	-4554.73
	743	6	9912.81		9	12611.3			3	-2698.47	-4203.76
	744	6	10329.7		6	8824.45			0	1505.29	0
	745	7	11743.5		7	10238.2			0	1505.29	0
	746	5	10757		6.5	12027.3			1.5	-1270.23	-2775.52
	747	5	6849.03		8	8549.99			3	-1700.95	-3206.24
	748	5.5	6103.94		7	5852.82			1.5	251.115	-1254.18
	749	5.5	14805.8		9	21764.5			3.5	-6958.68	-8463.97
	750	5	7923.59		7	8985.62			2	-1062.03	-2567.32
	751	4	9994.33		7	14855.8			3	-4861.49	-6366.78
	752	4	10142.2		8	17273.8			4	-7131.6	-8636.89
	753	4	6411.02		8	9811.46			4	-3400.44	-4905.73
	754	4	6141.48		9	10431.4			5	-4289.94	-5795.23
	755	6	11519.7		8	13352.6			2	-1832.86	-3338.15
	756	6	11617.2		8	13482.6			2	-1865.36	-3370.65
	757	5	9774.77		9	14885.1			4	-5110.29	-6615.58
	758	5	8535.16		7.5	10544.8			2.5	-2009.65	-3514.94
	759	5	9426.73		6	9505.73			1	-78.9974	-1584.29
	760	4	6446.39		7	8646.92			3	-2200.53	-3705.82
	761	5	9249.94		7	10842.5			2	-1592.57	-3097.86
	762	5	9488.56		6.5	10378.3			1.5	-889.691	-2394.98
	763	5	5697.39		7	5868.94			2	-171.549	-1676.84
	764	4	7473.69		8.5	12682.8			4.5	-5209.15	-6714.44
	765	5	11512.5		8	16011.6			3	-4499.05	-6004.34
	766	6	11207.8		6	9702.47			0	1505.29	0
	767	5	11157.8		6	11583			1	-425.202	-1930.49
	768	6	10897.1		8.5	13305.1			2.5	-2407.97	-3913.26
	769	5	9271.31		7	10872.4			2	-1601.12	-3106.41
	770	5	15097.7		6.5	17670.2			1.5	-2572.44	-4077.74
	771	5	8774.95		8	11631.5			3	-2856.51	-4361.8
	772	7	15236.2		7	13730.9			0	1505.29	0
	773	4	8503.01		9	15744.9			5	-7241.86	-8747.15
	774	5	11358.1		8	15764.5			3	-4406.39	-5911.68
	775	6	14506.7		8	17335.2			2	-2828.51	-4333.8
	776	5	9287.12		7.5	11672.7			2.5	-2385.62	-3890.91
	777	6	15364.1		7	16168.6			1	-804.503	-2309.79
	778	4.5	11761.1		8.5	19372.2			4	-7611.03	-9116.32
	779	7	10400.6		6.5	8259.9			-0.5	2140.67	635.377
	780	4	9975.69		6	12705.6			2	-2729.91	-4235.2
	781	5	7266.73		7.5	8642.16			2.5	-1375.43	-2880.72
	782	6	10318.5		8.5	12485.4			2.5	-2166.88	-3672.17
	783	5	9380.64		7	11025.5			2	-1644.85	-3150.14
	784	5	9826.56		8.5	14146.2			3.5	-4319.6	-5824.89
	785	5.5	7688.48		7	7869.52			1.5	-181.034	-1686.33
	786	4.5	10423.5		8	15854.6			3.5	-5431.1	-6936.39
	787	6	11813.7		8	13744.5			2	-1930.84	-3436.13
	788	5	7830.51		6	7590.26			1	240.247	-1265.04
	789	5	7161.98		7	7919.36			2	-757.384	-2262.68
	790	5	6646.91		8	8226.6			3	-1579.68	-3084.97
	791	6	17967.9		8	21950.1			2	-3982.23	-5487.52
	792	5	16381.2		8	23801.5			3	-7420.28	-8925.57
	793	5.5	7481.11		8.5	9235.35			3	-1754.25	-3259.54
	794	5	8887.52		8	11811.6			3	-2924.05	-4429.34
	795	5	10148.6		7.5	12964.9			2.5	-2816.35	-4321.64
	796	5.5	9865.97		7.5	11400.9			2	-1534.96	-3040.25
	797	6	10815.7		7	10862.1			1	-46.4439	-1551.74
	798	5	8032.25		6	7832.35			1	199.9	-1305.39
	799	5	8141.69		7.5	9954.6			2.5	-1812.91	-3318.2
	800	6	11129.7		8	12832.5			2	-1702.83	-3208.12
	801	6	10944.2		8	12585.2			2	-1641.02	-3146.31
	802	5	10935.2		8	15087.8			3	-4152.65	-5657.94
	803	5	10934.1		7	13200.4			2	-2266.24	-3771.53
	804	5	8161.3		7	9318.41			2	-1157.11	-2662.4
	805	5	7017		7.5	8267.56			2.5	-1250.56	-2755.85
	806	5	8269.65		7	9470.1			2	-1200.45	-2705.74
	807	6	10901.6		8	12528.5			2	-1626.83	-3132.12
	808	5.5	10749.7		6	10084.8			0.5	664.889	-840.402
	809	6	10492		7	10484.5			1	7.51127	-1497.78
	810	4	8080.41		8	13150.2			4	-5069.82	-6575.12
	811	5	6684.99		8.5	8805.49			3.5	-2120.5	-3625.79
	812	4	8060.83		7	11472.2			3	-3411.36	-4916.66
	813	5	15198.9		8.5	23279.1			3.5	-8080.24	-9585.53
	814	5	11433.5		7	13899.4			2	-2465.98	-3971.27
	815	6	7875.62		6.5	6901.19			0.5	974.431	-530.861
	816	5	10649.5		7	12801.9			2	-2152.4	-3657.69
	817	6	12577.5		8	14762.9			2	-2185.44	-3690.73
	818	4	4801.93		8.5	7005.36			4.5	-2203.43	-3708.72
	819	6	7739.69		8	8312.53			2	-572.84	-2078.13
	820	6	10827.5		6.5	10099.1			0.5	728.439	-776.852
	821	5	13857.7		8	19763.9			3	-5906.18	-7411.47
	822	5	10243.5		8.5	14855			3.5	-4611.48	-6116.77
	823	5	12853.6		7	15887.6			2	-3034.04	-4539.33
	824	6	10574.7		7	10580.9			1	-6.27014	-1511.56
	825	5.5	11807.3		7	13111.7			1.5	-1304.36	-2809.65
	826	5	10719.2		7	12899.5			2	-2180.28	-3685.57
	827	6	10318.5		8	11750.9			2	-1432.43	-2937.72
	828	5	11097.2		7.5	14387.9			2.5	-3290.66	-4795.95
	829	4	9391.62		6.5	12815.3			2.5	-3423.66	-4928.95
	830	6	12801.6		8	15061.8			2	-2260.16	-3765.45
	831	4	8603.68		6	10647.6			2	-2043.9	-3549.19
	832	6	13060.3		6	11555			0	1505.29	0
	833	4	9176.28		7	13424.2			3	-4247.95	-5753.24
	834	5	5941.86		9	7985.82			4	-2043.96	-3549.25
	835	6.5	12636.5		8	13699.9			1.5	-1063.44	-2568.74
	836	6	9705.95		7	9567.44			1	138.514	-1366.78
	837	4.5	9161.68		6	10208.5			1.5	-1046.84	-2552.13
	838	6	7462.13		9	8935.26			3	-1473.13	-2978.42
	839	6	12855.3		6	11350			0	1505.29	0
	840	5	14972.8		8	21548.1			3	-6575.24	-8080.53
	841	5	11007.3		7	13302.9			2	-2295.53	-3800.82
	842	6	9728.03		8	10963.7			2	-1235.62	-2740.91
	843	4	8907.5		6	11103.3			2	-2195.81	-3701.1
	844	4.5	11571.8		7	15659			2.5	-4087.21	-5592.5
	845	4.5	10298.7		6	11724.6			1.5	-1425.85	-2931.14
	846	5	8864.66		9	13246.9			4	-4382.2	-5887.5
	847	5	7899.86		8.5	10870.8			3.5	-2970.91	-4476.2
	848	4	7503.39		6.5	9746.91			2.5	-2243.52	-3748.81
	849	5	12344.9		7	15175.4			2	-2830.54	-4335.83
	850	5.5	14077.7		6	13715.4			0.5	362.344	-1142.95
	851	5	9957.28		8	13523.2			3	-3565.9	-5071.19
	852	5	10627.1		8	14594.9			3	-3967.78	-5473.07
	853	5	10484.7		7	12571.1			2	-2086.46	-3591.75
	854	4	8464.09		8	13917.6			4	-5453.51	-6958.8
	855	4.5	9397.54		7	12276.8			2.5	-2879.29	-4384.58
	856	4	7198.73		8	11386.9			4	-4188.15	-5693.44
	857	5	8044		7	9154.19			2	-1110.19	-2615.48
	858	4	6142.91		7.5	8695.54			3.5	-2552.63	-4057.92
	859	4.5	9440.84		8	14107.6			3.5	-4666.8	-6172.09
	860	6	11642.1		7	11826.3			1	-184.183	-1689.47
	861	5	11826.4		7.5	15481.6			2.5	-3655.24	-5160.53
	862	4	8151.78		7	11631.4			3	-3479.58	-4984.87
	863	5	8508.87		7.5	10505.4			2.5	-1996.5	-3501.79
	864	5.5	11984.3		8	15242.3			2.5	-3257.91	-4763.2
	865	5	8914.69		8.5	12596			3.5	-3681.29	-5186.58
	866	6	9978.67		7.5	10591.7			1.5	-613.053	-2118.34
	867	6	12240.6		6.5	11630			0.5	610.678	-894.613
	868	6	7877.08		6.5	6902.77			0.5	974.309	-530.983
	869	5	9184.63		7	10751.1			2	-1566.45	-3071.74
	870	5.5	6041.17		7	5772.94			1.5	268.234	-1237.06
	871	6	10029		7	9944.33			1	84.6722	-1420.62
	872	5	10348.6		8	14149.3			3	-3800.69	-5305.98
	873	5	7600.11		7	8532.74			2	-932.635	-2437.93
	874	4	8271.03		6	10148.6			2	-1877.58	-3382.87
	875	6	9431.08		6	7925.78			0	1505.29	0
	876	5	7872.7		8	10187.8			3	-2315.15	-3820.44
	877	5	9521.43		8	12825.8			3	-3304.39	-4809.68
	878	4.5	6939.55		6	7245.68			1.5	-306.129	-1811.42
	879	5	10643		7.5	13706.5			2.5	-3063.54	-4568.83
	880	4	5981.46		7.5	8392.82			3.5	-2411.36	-3916.65
	881	5	5915.92		9	7939.14			4	-2023.21	-3528.51
	882	6	12671		7	13026.7			1	-355.664	-1860.95
	883	6	12624.6		7.5	13899.2			1.5	-1274.54	-2779.83
	884	5	8758.11		7	10153.9			2	-1395.83	-2901.13
	885	5	6758.48		6	6303.82			1	454.654	-1050.64
	886	5.5	12063.7		7	13438			1.5	-1374.28	-2879.57
	887	5	7565.08		9	10907.6			4	-3342.54	-4847.83
	888	6	10668.2		8	12217.2			2	-1549.01	-3054.3
	889	4	7231.64		7.5	10736.9			3.5	-3505.26	-5010.55
	890	5	7823.81		7	8845.92			2	-1022.11	-2527.41
	891	5.5	7264.25		7.5	7853.13			2	-588.877	-2094.17
	892	6	11129.8		9	14436.7			3	-3306.96	-4812.25
	893	5	8401.81		6.5	8965.48			1.5	-563.665	-2068.96
	894	4.5	7621.73		9	12232.9			4.5	-4611.15	-6116.44
	895	5	7447.67		7	8319.33			2	-871.659	-2376.95
	896	5	12650.6		9	20061.5			4	-7410.93	-8916.22
	897	4	8334.63		8	13658.7			4	-5324.05	-6829.34
	898	6	10961.9		7	11032.7			1	-70.8116	-1576.1
	899	5	9890.85		6	10062.7			1	-171.821	-1677.11
	900	5	7333.01		8	9324.34			3	-1991.34	-3496.63
	901	6	12129.1		6	10623.8			0	1505.29	0
	902	5	11783.9		7	14390			2	-2606.14	-4111.43
	903	4	7420.62		8	11830.7			4	-4410.04	-5915.33
	904	6	14630.4		7	15312.6			1	-682.23	-2187.52
	905	5	9009.52		7	10505.9			2	-1496.4	-3001.69
	906	6	7921.7		8	8555.21			2	-633.51	-2138.8
	907	4.5	11044.7		7	14839.1			2.5	-3794.39	-5299.68
	908	5	7762.18		7	8759.64			2	-997.464	-2502.75
	909	6	13914.8		6.5	13443.6			0.5	471.167	-1034.12
	910	5	11156.7		7.5	14477			2.5	-3320.39	-4825.68
	911	6	11145.7		7	11247.1			1	-101.438	-1606.73
	912	5	12542.1		7	15451.5			2	-2909.42	-4414.71
	913	6	9454.51		8	10599			2	-1144.45	-2649.74
	914	5	10162.5		7	12120.2			2	-1957.61	-3462.9
	915	5.5	8976.1		6.5	8829.14			1	146.962	-1358.33
	916	6	12491.7		7	12817.5			1	-325.776	-1831.07
	917	6	9277.43		7	9067.5			1	209.934	-1295.36
	918	5	9157.83		7	10713.6			2	-1555.72	-3061.02
	919	5	8190.14		9	12032.7			4	-3842.59	-5347.88
	920	5	9449.85		9	14300.2			4	-4850.36	-6355.65
	921	4.5	7024.48		8.5	10425.1			4	-3400.65	-4905.94
	922	5	10513		7	12610.8			2	-2097.78	-3603.07
	923	5	9054.21		6.5	9813.59			1.5	-759.384	-2264.68
	924	6.5	9516.07		8.5	10475.6			2	-959.565	-2464.86
	925	4.5	8389.51		9	13768.4			4.5	-5378.92	-6884.22
	926	6	20661.4		7	22348.8			1	-1687.4	-3192.69
	927	5	9583.23		9	14540.3			4	-4957.06	-6462.35
	928	6	14519.9		7.5	16268.3			1.5	-1748.36	-3253.65
	929	4	7172.36		6	8500.6			2	-1328.24	-2833.53
	930	5	7335.19		7.5	8744.84			2.5	-1409.66	-2914.95
	931	5	9741.21		6.5	10706.7			1.5	-965.486	-2470.78
	932	6	14346.9		7.5	16052			1.5	-1705.11	-3210.4
	933	5	7905.77		6	7680.57			1	225.196	-1280.1
	934	6	11961.3		7	12198.7			1	-237.382	-1742.67
	935	5	8760.47		7.5	10882.8			2.5	-2122.3	-3627.59
	936	5	6506.54		8	8002			3	-1495.46	-3000.75
	937	4	9395.56		8	15780.5			4	-6384.98	-7890.27
	938	4	9697		6	12287.6			2	-2590.56	-4095.85
	939	5.5	9865.03		8	12159.6			2.5	-2294.59	-3799.88
	940	4	7208.66		8	11406.7			4	-4198.07	-5703.36
	941	5	8322.44		8	10907.4			3	-2585	-4090.29
	942	6	14975.2		8	17959.9			2	-2984.69	-4489.98
	943	4.5	7523.19		8	10698.5			3.5	-3175.3	-4680.59
	944	5	8038.37		7	9146.31			2	-1107.94	-2613.23
	945	5	6494.29		6.5	6485.7			1.5	8.59072	-1496.7
	946	5	9135.69		8	12208.6			3	-3072.95	-4578.24
	947	6	11372.9		9	14801.4			3	-3428.49	-4933.79
	948	5	9132.47		7	10678			2	-1545.58	-3050.87
	949	4	7834.01		8	12657.4			4	-4823.43	-6328.72
	950	5	7303.12		8	9276.53			3	-1973.41	-3478.7
	951	6	14852		7	15571.1			1	-719.157	-2224.45
	952	5	10406.2		8	14241.4			3	-3835.25	-5340.54
	953	6	12374.3		7	12680.5			1	-306.215	-1811.51
	954	4.5	9502.73		7	12440.5			2.5	-2937.73	-4443.02
	955	7	15917.7		7	14412.4			0	1505.29	0
	956	4	7380.8		6	8813.27			2	-1432.46	-2937.76
	957	5	8383.47		9	12380.7			4	-3997.25	-5502.54
	958	7	18180.9		8.5	20249			1.5	-2068.06	-3573.35
	959	5	7800.66		9	11331.7			4	-3531	-5036.3
	960	5	10293.9		7	12304.1			2	-2010.17	-3515.46
	961	6	15189.1		7	15964.4			1	-775.338	-2280.63
	962	5.5	15740.9		8	20706.4			2.5	-4965.45	-6470.74
	963	4	4607.14		6.5	5040.5			2.5	-433.361	-1938.65
	964	4.5	5377.44		7	6023.35			2.5	-645.904	-2151.2
	965	6	12728.3		6	11223			0	1505.29	0
	966	5	9856.89		8	13362.6			3	-3505.67	-5010.96
	967	5	9531.68		6	9631.66			1	-99.9859	-1605.28
	968	4	6938.36		9	12224.4			5	-5286.04	-6791.33
	969	4	7168.91		8.5	12035.2			4.5	-4866.28	-6371.57
	970	5	6747.51		8	8387.56			3	-1640.04	-3145.33
	971	6	10292.5		6	8787.17			0	1505.29	0
	972	6	6732.2		7	6098.06			1	634.139	-871.152
	973	5	11514.9		8	16015.4			3	-4500.49	-6005.78
	974	4	8873.28		6	11052			2	-2178.7	-3683.99
	975	4	9429.48		8	15848.4			4	-6418.9	-7924.19
	976	4.5	7230.17		9	11449.8			4.5	-4219.59	-5724.88
	977	5	9876.87		8	13394.5			3	-3517.66	-5022.95
	978	5	7019.66		7	7720.12			2	-700.457	-2205.75
	979	5	6115.67		7	6454.53			2	-338.861	-1844.15
	980	6	13157.1		9	17477.7			3	-4320.62	-5825.91
	981	5	8598.45		8.5	12058.4			3.5	-3459.92	-4965.21
	982	4	9101.22		6	11393.9			2	-2292.67	-3797.96
	983	5	13371.3		9	21358.8			4	-7987.53	-9492.82
	984	5	9357.53		7	10993.1			2	-1635.61	-3140.9
	985	5	8991.28		8	11977.6			3	-2986.3	-4491.59
	986	4	9118.17		7	13322.5			3	-4204.37	-5709.66
	987	4	11645.7		6.5	16478.2			2.5	-4832.48	-6337.77
	988	6	13430.6		7	13912.9			1	-482.263	-1987.55
	989	4.5	10454.1		6	11931.7			1.5	-1477.63	-2982.92
	990	6	10636.4		6	9131.14			0	1505.29	0
	991	6	9741.59		8	10981.7			2	-1240.14	-2745.43
	992	5	11788.5		7	14396.5			2	-2607.99	-4113.28
	993	5	7142.32		7	7891.83			2	-749.518	-2254.81
	994	4	7203.28		7	9971.48			3	-2768.2	-4273.49
	995	5	8565.15		8	11295.8			3	-2730.63	-4235.92
	996	5	8440.91		8	11097			3	-2656.08	-4161.37
	997	5.5	9372.01		6.5	9297.03			1	74.9789	-1430.31
	998	6	11904.9		8.5	14732.7			2.5	-2827.87	-4333.16
	999	5	7591.76		6	7303.76			1	287.998	-1217.29
	1000	5	8370.14		7	9610.78			2	-1240.65	-2745.94
	Confidential use; Copyright CytoSorbents Europe GmbH

## Sheet: 1 way sensitivity
	Dummy input cells			ICU daily cost (± 50%)		Infrastructure surcharge (0 - 100%)		Difference in ICU LoS (± IQR)
	For number of adsorbents			Baseline	2298.28	Baseline	2298.28	Baseline	2298.28
	For ICU cost			818.5	396.494	0	1115.55	1.5	950.209
	For device reimbursement			3274	6101.85	1	2459.56	3	3405.71
	For infrastructure surcharge
	For ICU LoS
				Not Sorted
					Low value	High value	Difference
				ICU daily cost (± 50%)	396.494	6101.85	5705.35
				Infrastructure surcharge (0 - 100%)	1115.55	2459.56	1344.01
				Difference in ICU LoS (± IQR)	950.209	3405.71	2455.5
				Sorted by largest difference to smallest difference
					Low value	High value	Difference
				Infrastructure surcharge (0 - 100%)	1115.55	2459.56	1344.01
				Difference in ICU LoS (± IQR)	950.209	3405.71	2455.5
				ICU daily cost (± 50%)	396.494	6101.85	5705.35
	Confidential use; Copyright CytoSorbents Europe GmbH
